# Supplementary material for: Assessing transcriptomic responses of Salmonella Infantis in the presence of poultry litter
Source: Microbiol Spectr. 2026 Mar 10;14(4):e03307-25. doi: 10.1128/spectrum.03307-25 (PMC13055217; doi:10.1128/spectrum.03307-25)
Supplement: Supplemental tables — Tables S1 to S6. [file spectrum.03307-25-s0002.xlsx]

## Sheet: S Table 1. Sample Information
S.N	Treatment	Sample_ID	Replicate	ng/ꬺl	A260/280	A260/230	RNA integrity number(RIN)	Total Pairwise Reads	Percentage Read Mapped to Salmonella	Total Salmonella gene-assigned reads (effective library size)
1	PBS_Only_1	P₀1	R1	70.2	2.04	1.59	8.5	53699244	91.12	35622310
2	PBS_Only_2	P₀2	R2	85.7	2.07	1.36	8.8	53835940	85.42	33844875
3	PBS_Only_3	P₀3	R3	82.3	2.04	1.54	8	51802941	87.45	32417044
4	PBS_Only_4	P₀4	R4	69.9	2.04	1.61	8	57528571	88.31	30767424
5	BHI_Only_1	B₀1	R1	264.6	2.18	1.91	6.9	56987316	93.38	41140805
6	BHI_Only_2	B₀3	R2	168	2.17	1.8	6.6	59636277	90.25	39245845
7	BHI_Only_3	B₀4	R3	461.6	2.21	2.27	6.8	51605408	93.87	36970875
8	BHI_Only_4	B₀7	R4	130.2	2.17	2.15	6.8	58294021	95.17	44020232
9	PBS_Litter_1	P+L 1a	R1	157.7	2.03	1.24	8.6	53206419	58	23206100
10	PBS_Litter_2	P+L 2a	R2	106.1	1.98	1.27	8.9	57328465	54.58	18339857
11	PBS_Litter_3	P+L 3b	R3	117.6	2.02	1.6	8	56776932	36.87	11523324
12	PBS_Litter_4	P+L 4a	R4	194.5	2.07	1.6	8.8	55025310	49.79	16556075
13	BHI_Litter_1	B+L 1b	R1	49.5	1.69	0.93	7.1	51573646	43.58	15841770
14	BHI_Litter_2	B+L 2b	R2	278.7	2.1	1.87	7.6	49768569	61.78	24207733
15	BHI_Litter_3	B+L 3a	R3	367.5	2.17	2.16	8.5	57639981	52.53	16970582
16	BHI_Litter_4	B+L 4a	R4	346.2	2.16	2.03	8.6	60445403	52.27	24730665

## Sheet: S Table 2. Transcriptome Count 
transcript_id	CountS1	CountS2	CountS3	CountS4	CountS5	CountS6	CountS7	CountS8	CountS9	CountS10	CountS11	CountS12	CountS13	CountS14	CountS15	CountS16
GNJMADOJ_00001	7662	3888	3912	6752	10180	7785	8089	10328	4131	3597	2954	3943	2289	7218	4558	4676
GNJMADOJ_00002	3812	1618	1515	2925	6006	4242	5523	6651	4118	2616	1879	2446	1677	5221	3382	3213
GNJMADOJ_00003	1842	819	765	1668	2479	2032	2157	2434	2992	1833	1205	4335	1960	3809	2946	3323
GNJMADOJ_00004	28516	30731	27874	22573	30489	22436	23439	31579	17577	11911	9742	19003	13888	22075	18012	25116
GNJMADOJ_00005	1114	937	972	1083	3071	2274	2389	3340	3548	2749	1768	1964	1426	2759	2293	1749
GNJMADOJ_00006	232	245	264	240	1143	722	1080	1459	412	218	240	340	218	303	291	336
GNJMADOJ_00007	59	68	71	51	816	533	771	976	87	83	79	216	99	143	167	144
GNJMADOJ_00008	2310	1682	1523	2102	2010	1305	1669	2537	5006	2690	2050	2876	4592	5972	4907	6632
GNJMADOJ_00009	8054	10692	10041	6627	3019	3555	2513	3049	493	371	258	391	231	389	356	364
GNJMADOJ_00010	3486	4000	4021	3083	1201	983	1044	1224	280	205	150	201	173	240	199	214
GNJMADOJ_00011	1045	1024	1011	914	391	250	364	464	106	39	16	48	36	65	61	67
GNJMADOJ_00012	2484	1785	1848	2305	1336	858	1237	1565	273	144	115	208	234	418	268	318
GNJMADOJ_00013	408	225	207	331	428	372	396	510	168	96	91	152	91	162	165	161
GNJMADOJ_00014	583	805	738	507	854	771	774	909	840	530	462	1048	505	927	910	925
GNJMADOJ_00015	837	947	1029	542	2600	2303	2254	2773	1467	740	787	1229	687	1229	1125	1200
GNJMADOJ_00016	1372	1211	1366	1090	10833	9124	9146	10482	2393	1781	1198	1651	980	1896	1781	1642
GNJMADOJ_00017	116	146	137	105	304	280	252	310	261	169	110	226	151	186	218	176
GNJMADOJ_00018	681	1020	894	599	1019	834	878	1111	1027	524	442	641	405	772	616	681
GNJMADOJ_00019	61	38	42	42	81	56	60	62	22	26	12	72	40	30	30	26
GNJMADOJ_00020	105	108	103	85	7064	2549	6455	8625	3165	2611	2438	3488	1119	3577	2939	1883
GNJMADOJ_00021	39	36	37	24	981	580	1434	1489	710	780	473	500	124	505	463	322
GNJMADOJ_00022	1	2	4	3	8	5	9	12	6	4	6	7	0	8	9	2
GNJMADOJ_00023	6	1	1	4	25	7	12	18	11	9	3	7	4	10	6	3
GNJMADOJ_00024	0	0	1	0	1	1	4	1	2	1	0	0	0	2	0	0
GNJMADOJ_00025	1	0	3	1	3	1	5	5	5	1	0	2	0	1	6	1
GNJMADOJ_00026	111	80	99	84	365	240	465	533	494	376	200	198	49	328	197	123
GNJMADOJ_00027	71	75	55	32	142	90	167	200	174	159	65	81	24	97	89	50
GNJMADOJ_00028	227	221	180	167	454	272	559	599	605	451	220	265	120	420	339	248
GNJMADOJ_00029	1620	868	917	1378	2304	2002	1964	2410	1666	1232	703	1291	624	1488	1135	1367
GNJMADOJ_00030	441	194	168	375	493	339	591	658	551	394	197	359	174	268	288	371
GNJMADOJ_00031	8832	14982	13034	4819	93249	37857	71552	89356	142749	92975	124419	308078	341371	102564	130200	224762
GNJMADOJ_00032	20684	50802	41690	9773	170818	88755	143113	176863	185630	110581	230301	479478	474496	123834	175274	392176
GNJMADOJ_00033	814	1422	1384	499	5729	4997	4654	6265	2992	3689	1736	5191	1677	2912	2655	1672
GNJMADOJ_00034	385	257	285	267	835	736	909	1080	504	336	149	242	139	336	215	339
GNJMADOJ_00035	228	142	111	165	427	365	388	503	270	167	92	172	143	212	137	224
GNJMADOJ_00036	863	253	250	977	1378	1292	1137	1378	614	371	322	370	265	467	350	395
GNJMADOJ_00037	1833	1349	1258	1516	11007	7210	9607	12432	1308	1182	766	905	512	1456	1021	1030
GNJMADOJ_00038	362	413	392	280	5269	3693	4801	5859	367	282	175	310	121	526	296	286
GNJMADOJ_00039	732	606	703	558	2565	1919	2070	2502	601	426	308	618	324	667	412	642
GNJMADOJ_00040	2120	2377	2459	1333	2142	2238	1987	2403	992	517	361	553	405	800	587	809
GNJMADOJ_00041	1043	1038	907	773	2659	3150	2499	3139	1145	800	595	1272	1182	2577	1954	2916
GNJMADOJ_00042	548	241	219	548	1442	1897	994	1331	296	186	130	399	188	402	374	400
GNJMADOJ_00043	517	549	455	116	671	662	847	854	246	420	127	533	125	315	253	220
GNJMADOJ_00044	869	1113	915	780	1066	923	1146	624	297	230	151	169	246	412	259	303
GNJMADOJ_00045	7483	15143	14262	2564	5049	2499	4022	5561	5222	3497	1439	1664	1846	2227	1900	2115
GNJMADOJ_00046	229	344	311	78	250	124	227	261	163	123	38	73	37	64	73	70
GNJMADOJ_00047	469	556	515	220	1076	945	804	1043	361	277	260	370	223	373	348	367
GNJMADOJ_00048	813	898	800	776	2213	1465	1875	2593	475	659	589	646	261	513	668	353
GNJMADOJ_00049	485	247	286	334	2086	1298	1884	2586	318	344	406	549	203	591	542	357
GNJMADOJ_00050	944	808	757	814	2574	1727	2239	3066	813	753	577	606	334	834	781	736
GNJMADOJ_00051	140	34	48	95	393	294	413	512	483	389	239	339	177	595	437	344
GNJMADOJ_00052	209	116	91	121	417	324	430	588	649	488	205	402	149	627	471	386
GNJMADOJ_00053	110	47	52	56	156	132	205	254	273	232	77	202	108	275	228	185
GNJMADOJ_00054	174	164	145	143	167	149	182	202	322	167	95	167	142	172	141	159
GNJMADOJ_00055	143	138	138	95	895	1047	835	1131	199	88	109	221	71	199	187	139
GNJMADOJ_00056	1804	2081	1905	1400	2674	2458	1928	2614	1083	1573	1340	1530	1451	1027	1578	1338
GNJMADOJ_00057	724	639	655	569	2337	1878	1637	1883	217	318	479	752	569	573	752	611
GNJMADOJ_00058	107	69	58	89	412	224	288	326	39	41	51	157	101	136	164	120
GNJMADOJ_00059	908	634	524	701	4578	3056	3591	4560	497	410	712	1700	1122	2028	2240	1982
GNJMADOJ_00060	680	620	519	582	2219	1490	1725	2246	443	273	441	996	553	854	953	881
GNJMADOJ_00061	50	34	39	29	340	226	286	296	42	41	48	222	68	144	156	90
GNJMADOJ_00062	358	485	457	309	104	112	93	129	125	131	88	345	128	118	199	134
GNJMADOJ_00063	772	1272	1144	427	1067	1041	870	1083	338	359	450	1072	718	601	737	790
GNJMADOJ_00064	2634	4674	3799	1555	1662	1963	1381	1724	1684	1421	925	2009	1542	1388	1321	1824
GNJMADOJ_00065	392	209	213	340	270	172	213	261	664	282	152	582	340	614	553	666
GNJMADOJ_00066	8243	5192	5353	7539	4571	3869	3522	5504	5138	3279	1616	2170	1428	2811	2026	3551
GNJMADOJ_00067	3563	2686	2613	3565	1161	1302	1046	1463	2103	1490	473	549	507	637	508	1143
GNJMADOJ_00068	3241	2274	2232	2596	6169	5470	4997	6222	2086	1395	882	1354	1043	2490	1640	2060
GNJMADOJ_00069	645	631	508	688	92	94	66	110	65	61	86	47	35	69	51	62
GNJMADOJ_00070	344	338	291	330	133	112	115	198	198	92	77	179	86	154	121	198
GNJMADOJ_00071	665	658	718	406	258	220	211	282	230	385	115	136	57	132	110	115
GNJMADOJ_00072	1085	1440	1483	984	642	446	572	776	1329	906	330	767	454	693	615	742
GNJMADOJ_00073	919	1035	1019	824	337	303	327	409	563	573	159	128	116	224	147	201
GNJMADOJ_00074	519	501	521	397	309	278	262	358	236	247	72	179	73	193	144	190
GNJMADOJ_00075	248	334	282	283	256	214	244	251	188	121	92	186	98	198	152	202
GNJMADOJ_00076	459	401	283	335	1467	1204	1255	1763	425	276	390	597	337	589	538	537
GNJMADOJ_00077	2528	2004	1600	554	154	109	156	130	42	38	13	124	68	38	76	56
GNJMADOJ_00078	27818	3030	2302	6160	861	855	988	1166	515	359	264	606	354	445	461	417
GNJMADOJ_00079	929	134	112	265	24	41	36	31	13	10	7	16	11	3	9	15
GNJMADOJ_00080	10191	8575	8848	5100	3136	2520	2808	4026	710	503	420	763	653	711	643	1269
GNJMADOJ_00081	1351	415	420	758	1166	678	1077	1632	478	500	309	437	256	358	317	326
GNJMADOJ_00082	3088	3193	3103	3394	872	757	625	1054	846	809	769	2343	960	1239	1247	2135
GNJMADOJ_00083	459	347	298	583	272	237	251	395	138	114	142	503	165	231	262	293
GNJMADOJ_00084	1192	1310	1317	996	1119	974	1074	1315	811	570	293	992	529	843	755	907
GNJMADOJ_00085	11	15	3	26	75	78	43	65	5	3	12	9	7	1	17	15
GNJMADOJ_00086	13	15	29	18	14	14	17	17	8	7	4	12	4	5	14	5
GNJMADOJ_00087	57	51	32	38	39	23	36	44	14	12	5	30	7	10	27	19
GNJMADOJ_00088	1699	1661	1593	1029	4151	3261	3716	4904	843	635	710	1305	806	1467	1236	1676
GNJMADOJ_00089	596	1086	1165	435	123	274	94	155	133	79	39	48	40	56	49	77
GNJMADOJ_00090	30	39	32	29	83	50	95	137	9	8	0	16	23	29	29	26
GNJMADOJ_00091	34	39	32	24	38	57	43	59	8	13	14	76	13	26	46	39
GNJMADOJ_00092	29	42	39	23	133	194	198	154	21	16	24	105	41	27	42	28
GNJMADOJ_00093	35	39	45	16	41	68	68	51	39	42	28	89	61	51	55	47
GNJMADOJ_00094	61	47	47	29	119	81	121	143	142	63	47	108	77	115	92	86
GNJMADOJ_00095	344	255	283	265	896	651	801	934	827	471	308	456	285	640	494	628
GNJMADOJ_00096	4966	4580	4202	3380	8391	7850	7101	8785	1877	1545	1023	1289	567	1542	1187	1182
GNJMADOJ_00097	547	515	494	593	898	618	1126	1295	1215	1891	2079	3059	535	778	798	931
GNJMADOJ_00098	1176	917	982	769	7203	6534	7397	7704	1810	1231	880	1662	1355	2451	1867	2627
GNJMADOJ_00099	1653	541	564	2066	2565	1696	2261	2827	2631	1858	1126	1958	967	2986	2103	1846
GNJMADOJ_00100	766	208	218	813	1335	861	1067	1321	952	649	523	830	465	1373	970	909
GNJMADOJ_00101	7696	2688	2454	7219	14157	9268	11071	15196	8102	5229	4390	8873	4980	11280	8704	10359
GNJMADOJ_00102	1835	1530	1396	1577	2593	1708	2478	2916	1051	864	940	1782	894	1576	1298	1955
GNJMADOJ_00103	5124	5293	4945	3899	5940	4250	4852	6846	3042	2242	1812	4881	3557	4479	4222	6634
GNJMADOJ_00104	313	227	239	239	663	506	578	632	388	208	171	432	245	603	482	450
GNJMADOJ_00105	231	202	250	233	326	279	284	360	350	260	211	966	1015	1593	1845	1546
GNJMADOJ_00106	738	894	784	703	520	418	427	589	482	321	161	334	268	416	311	423
GNJMADOJ_00107	353	343	363	254	449	282	396	469	309	149	91	309	182	324	272	297
GNJMADOJ_00108	6341	6368	6854	4544	4488	6359	3820	4440	1322	1108	869	1523	842	2195	1710	1972
GNJMADOJ_00109	977	547	615	903	1634	826	1466	1757	816	696	498	1212	452	1434	1145	1022
GNJMADOJ_00110	119	78	57	131	1219	1020	1031	1113	655	304	309	670	279	965	927	508
GNJMADOJ_00111	621	420	346	589	1630	1007	1445	1795	1197	677	822	1281	844	1822	1622	1500
GNJMADOJ_00112	716	477	471	481	2466	1326	2240	2838	1175	650	718	1274	780	1674	1323	1290
GNJMADOJ_00113	5129	5209	5064	3482	7933	4640	6660	8259	3562	2164	2373	3889	2397	5460	4248	4996
GNJMADOJ_00114	1496	2149	1844	954	3768	3029	3296	3687	488	429	295	491	395	649	529	564
GNJMADOJ_00115	5310	3304	3038	2947	7714	9116	7343	8365	2613	2713	3399	5332	2470	5339	3782	4275
GNJMADOJ_00116	467	338	238	421	936	1078	939	948	354	395	549	872	285	644	624	605
GNJMADOJ_00117	691	600	585	593	1301	672	1085	1237	974	666	831	4697	1937	1409	1921	1851
GNJMADOJ_00118	453	258	216	307	1344	1163	1247	1522	624	261	380	1672	575	740	763	736
GNJMADOJ_00119	1667	1230	1175	1175	4668	3227	3759	4869	1686	1272	1357	3433	1337	2881	2829	2810
GNJMADOJ_00120	6170	6147	5608	4184	4545	3747	3845	4899	1946	1332	846	1895	1031	2173	1810	2268
GNJMADOJ_00121	6207	5312	5243	4336	4237	3273	3274	4361	2440	1827	919	1579	1289	2356	1866	2365
GNJMADOJ_00122	4253	3551	3023	3210	2068	1791	1521	2072	1227	978	481	573	652	1075	809	1149
GNJMADOJ_00123	3077	2227	2100	1730	1732	2618	1261	1486	556	478	292	267	602	389	332	493
GNJMADOJ_00124	4959	3852	3508	3417	2094	2940	1692	1948	1028	763	554	385	711	854	749	725
GNJMADOJ_00125	5212	3795	3444	3172	2870	3890	2013	2296	1227	1037	567	450	805	845	849	1035
GNJMADOJ_00126	3127	2072	1919	2454	2328	3364	1626	1924	760	677	635	383	676	883	824	767
GNJMADOJ_00127	1053	508	427	718	850	1208	641	811	223	242	127	192	207	277	307	211
GNJMADOJ_00128	1840	1068	1143	1244	1808	2704	1369	1669	648	457	504	517	813	1005	984	911
GNJMADOJ_00129	2294	1456	1392	2007	3256	2799	2527	2809	965	799	505	789	517	1663	1224	968
GNJMADOJ_00130	954	213	178	1005	5764	6570	4259	6029	795	790	740	910	684	1341	1406	874
GNJMADOJ_00131	3046	787	732	3415	6406	4148	5195	6504	1758	946	870	1661	1221	2942	2142	2318
GNJMADOJ_00132	6490	3326	3430	5713	11939	8718	9842	12311	2744	1884	1582	2863	1831	4447	3433	4751
GNJMADOJ_00133	20682	20604	19523	13999	37250	31419	30900	39125	6892	5049	4785	7514	8604	14925	10474	16440
GNJMADOJ_00134	6587	4769	4503	4558	32703	22389	28731	32905	3401	2994	2753	3312	2097	7430	4601	4226
GNJMADOJ_00135	7299	4903	4252	5859	31049	22161	27698	33782	4541	3778	3430	3469	2721	8165	4971	4721
GNJMADOJ_00136	183	231	185	136	234	190	225	286	133	123	101	202	72	122	123	85
GNJMADOJ_00137	1634	655	624	1456	2878	2498	2313	3069	2348	1568	1043	1932	969	2218	1845	2427
GNJMADOJ_00138	897	439	441	866	2727	2841	2403	2617	1745	1180	789	1821	768	1644	1490	2169
GNJMADOJ_00139	3708	4791	4456	3188	4635	2634	4025	5025	2270	1795	1534	2610	1233	2606	2423	3030
GNJMADOJ_00140	3707	1814	2171	2551	6531	7030	5661	7015	1938	1834	1262	1518	694	1751	1470	1438
GNJMADOJ_00141	2482	1537	1256	2191	4058	3537	3112	4422	1933	1604	1130	1124	659	1482	1096	1211
GNJMADOJ_00142	4949	3902	3942	3765	13176	13749	11875	14243	2903	3015	1670	1778	799	2538	1871	2071
GNJMADOJ_00143	15612	12332	13020	11413	14882	12265	14133	17913	5606	5708	2661	3059	1680	5338	3455	4355
GNJMADOJ_00144	8860	8262	7518	6985	8615	8178	7289	9429	2841	1711	1237	2080	1833	3252	2233	4212
GNJMADOJ_00145	1549	1421	1214	1181	1408	1205	1186	1474	937	393	399	982	665	904	757	1196
GNJMADOJ_00146	225	239	234	206	621	502	566	720	247	177	141	322	184	299	245	259
GNJMADOJ_00147	505	284	331	288	2319	1664	1962	2471	814	519	400	1040	553	1088	908	962
GNJMADOJ_00148	176	94	105	142	683	390	653	864	1491	605	500	928	561	1951	1114	1468
GNJMADOJ_00149	979	1058	1018	800	2608	2202	2535	2944	17678	9244	6545	5582	4954	21402	7978	14511
GNJMADOJ_00150	911	1376	1132	891	885	803	759	939	6334	3115	1899	1991	1319	5129	1734	3657
GNJMADOJ_00151	3305	4782	4470	2088	2886	2849	2492	3304	11158	7950	5598	7392	3129	13582	4822	8531
GNJMADOJ_00152	3294	3737	3476	3635	2640	3144	2391	2978	2988	1724	1044	2200	1624	2569	1926	2737
GNJMADOJ_00153	7	6	1	3	18	11	14	12	3	1	0	6	2	1	4	0
GNJMADOJ_00154	530	480	428	419	832	622	704	988	432	352	198	572	300	402	369	599
GNJMADOJ_00155	959	1072	862	541	5954	5047	6216	8871	6064	6224	2611	4311	4068	2976	2960	4057
GNJMADOJ_00156	2282	2580	2366	1523	3188	2384	2621	4250	7597	5936	2257	6859	4414	3968	3986	5394
GNJMADOJ_00157	9945	14915	12978	5153	6729	6514	5859	7690	8535	3334	1784	3993	4974	5826	4028	13883
GNJMADOJ_00158	29591	44951	37159	15625	29146	29409	26154	34565	16044	6551	5374	6245	10132	15638	8685	31848
GNJMADOJ_00159	10660	8779	8768	11190	18243	17980	16004	20408	3134	2693	1869	1735	1101	3273	2098	2741
GNJMADOJ_00160	3134	2075	2094	2221	7667	6219	6561	7967	2736	2173	1656	2648	2081	3526	3334	3776
GNJMADOJ_00161	3305	2070	2205	3060	8735	6201	7806	9230	3880	2042	1510	2821	2629	4380	3996	4412
GNJMADOJ_00162	768	848	795	478	243	342	247	267	279	171	124	254	137	297	230	308
GNJMADOJ_00163	24810	48182	41969	10540	4083	7265	3505	4934	1749	1734	545	746	338	823	524	888
GNJMADOJ_00164	293443	94851	108377	260384	129924	247327	127424	189068	29817	28500	8724	5478	2770	15869	6216	7211
GNJMADOJ_00165	7780	1682	1995	6730	3209	3064	2931	3737	1584	1189	478	751	518	1394	856	1228
GNJMADOJ_00166	181	127	159	142	3814	2291	3396	4464	316	204	235	376	212	512	470	475
GNJMADOJ_00167	91	100	76	101	569	349	531	678	223	105	108	184	111	308	215	213
GNJMADOJ_00168	46	47	43	66	248	175	244	307	78	24	29	35	21	71	49	68
GNJMADOJ_00169	34	22	27	39	171	143	166	220	35	20	8	25	12	35	27	28
GNJMADOJ_00170	121	96	63	87	527	480	484	734	111	100	40	75	56	81	62	82
GNJMADOJ_00171	51	59	50	36	455	480	414	598	44	27	27	36	16	34	31	49
GNJMADOJ_00172	156	188	189	133	330	463	341	454	98	51	28	118	73	65	60	92
GNJMADOJ_00173	21	22	28	8	72	76	104	103	9	10	8	33	3	11	15	4
GNJMADOJ_00174	117	144	132	90	519	506	472	475	33	12	7	91	47	58	65	58
GNJMADOJ_00175	200	306	300	111	521	622	416	625	8	12	0	25	12	44	23	18
GNJMADOJ_00176	994	1386	1398	574	1704	2153	1679	2123	89	56	33	71	49	172	100	135
GNJMADOJ_00177	1439	1200	1358	822	1843	1272	1778	2204	1903	1279	654	1095	977	2075	1357	2192
GNJMADOJ_00178	344	204	245	259	1184	753	1331	1460	616	303	299	314	222	478	390	468
GNJMADOJ_00179	3743	1480	1502	2641	1355	1321	1167	1479	1475	864	641	982	612	1402	968	1384
GNJMADOJ_00180	582	592	479	523	852	587	774	841	537	344	229	515	295	570	470	547
GNJMADOJ_00181	3348	1316	860	3255	17063	23731	14226	17173	1923	1400	1638	3570	1688	4024	3739	3560
GNJMADOJ_00182	1365	976	1120	910	5245	3679	4271	6405	745	749	694	1381	494	1170	1247	947
GNJMADOJ_00183	554	421	465	424	1965	1663	2012	2217	375	311	235	418	310	477	348	662
GNJMADOJ_00184	948	986	970	710	1311	1120	1173	1517	748	397	312	604	408	661	489	818
GNJMADOJ_00185	38	41	55	52	66	77	98	100	20	20	25	53	11	53	50	45
GNJMADOJ_00186	673	641	614	488	952	1158	774	1057	386	302	254	478	302	453	416	535
GNJMADOJ_00187	724	411	511	627	684	692	655	852	707	538	219	574	385	453	365	774
GNJMADOJ_00188	4603	2858	2856	3153	8896	5363	8228	10507	3406	2922	2271	4242	1633	4415	3368	3836
GNJMADOJ_00189	11573	7533	6970	8399	17637	10454	15877	19940	10455	7790	5453	6958	4291	10246	6962	8921
GNJMADOJ_00190	183	348	363	134	364	301	289	453	98	70	118	176	106	175	129	262
GNJMADOJ_00191	173	219	165	145	393	214	291	437	182	109	128	237	160	328	228	299
GNJMADOJ_00192	761	847	905	518	1830	1299	1558	2046	885	497	405	1068	790	979	979	1328
GNJMADOJ_00193	323	287	235	179	1943	1550	1784	2204	257	183	241	448	206	412	324	393
GNJMADOJ_00194	723	997	839	419	647	698	483	686	264	180	203	571	334	247	294	461
GNJMADOJ_00195	926	887	790	806	861	713	639	979	297	258	225	875	373	436	534	671
GNJMADOJ_00196	861	1457	1238	449	2977	3525	2718	3018	211	266	216	330	189	314	331	229
GNJMADOJ_00197	14665	30457	22223	17143	23977	16284	11013	11328	865	1113	615	6068	5611	9387	4251	7107
GNJMADOJ_00198	24087	19195	17537	23656	11716	26487	10972	15917	24246	21967	3975	2794	5389	12404	4843	14044
GNJMADOJ_00199	9127	8518	9010	8012	7138	10265	6301	8102	5211	3732	1877	2288	2028	4119	3124	4003
GNJMADOJ_00200	2758	2093	2142	1943	7693	5772	7247	8369	2509	1435	968	1461	956	1980	1477	2033
GNJMADOJ_00201	347	172	170	209	942	721	1050	1222	1238	899	422	516	289	876	517	675
GNJMADOJ_00202	3558	2133	2339	2840	4862	4832	4413	5147	3492	2301	1088	1842	1116	2552	1763	2565
GNJMADOJ_00203	300	195	157	288	3209	1797	2891	3561	556	347	283	424	262	574	519	477
GNJMADOJ_00204	872	782	721	925	5600	3457	4650	5410	737	472	437	625	464	750	632	887
GNJMADOJ_00205	5845	4971	5493	5199	2608	3271	2247	3117	1626	1158	609	1515	1120	1238	984	2147
GNJMADOJ_00206	2056	1625	1472	1531	9714	7730	9786	9946	657	529	518	1014	324	1123	746	623
GNJMADOJ_00207	10	7	1	4	9	7	7	6	1	2	0	6	0	4	1	0
GNJMADOJ_00208	57	59	53	55	146	98	102	110	74	60	35	116	31	93	77	107
GNJMADOJ_00209	1540	1292	1248	1256	3069	3659	2633	2988	1330	687	563	1105	940	1116	1132	1542
GNJMADOJ_00210	138	88	78	109	682	523	588	816	363	418	436	1319	153	402	429	380
GNJMADOJ_00211	517	577	599	550	526	553	470	631	353	320	422	834	251	410	332	339
GNJMADOJ_00212	394	475	451	398	678	490	573	737	831	528	584	1075	438	575	557	584
GNJMADOJ_00213	43455	23842	21621	40384	94664	111844	76658	99529	4799	4845	2557	3132	876	1600	1781	2251
GNJMADOJ_00214	1548	1145	979	1334	8336	10637	6801	7884	460	456	266	362	118	259	211	261
GNJMADOJ_00215	870	486	490	640	5179	5678	4490	5388	710	691	288	408	135	382	247	324
GNJMADOJ_00216	1207	857	820	1139	8582	7891	6300	7837	1000	874	339	481	187	350	270	483
GNJMADOJ_00217	652	617	440	548	4135	3925	3802	4852	584	630	276	561	207	385	334	449
GNJMADOJ_00218	294	247	194	182	595	530	477	663	301	249	207	620	253	471	437	365
GNJMADOJ_00219	561	573	569	655	1169	3773	1993	1112	476	227	137	273	395	397	276	409
GNJMADOJ_00220	5456	6410	6360	4411	6418	6275	4899	7465	3594	2164	1400	3037	2543	4157	3187	4823
GNJMADOJ_00221	45	65	67	50	28	26	26	43	37	7	0	30	25	16	16	56
GNJMADOJ_00222	9739	12761	13037	5554	10181	9353	8042	12292	3968	2616	2415	5873	4880	5235	5577	9223
GNJMADOJ_00223	989	1109	1152	802	1158	1792	939	1309	593	285	217	596	645	533	587	1249
GNJMADOJ_00224	1639	1436	1486	1539	4315	5211	3685	4696	1723	881	677	1384	1010	1781	1308	2530
GNJMADOJ_00225	3765	3016	3113	3431	4769	6436	3995	5249	3328	1890	1113	1584	1275	2323	1768	2460
GNJMADOJ_00226	3547	3619	3447	3549	7346	7243	6747	9394	7469	4758	1857	2777	2302	5455	3719	4959
GNJMADOJ_00227	1374	1111	1100	1644	2343	2727	2029	2827	2239	1370	503	786	637	1457	915	1291
GNJMADOJ_00228	4798	3242	3412	5108	6703	7692	6444	7935	6532	4375	1709	2372	1590	4611	3111	3662
GNJMADOJ_00229	2952	1907	1966	2245	4210	3415	3323	4354	1727	1253	630	1579	971	2037	1729	1753
GNJMADOJ_00230	4331	5188	4382	2371	117614	84909	101844	147009	10599	10484	9496	6368	4999	19669	10027	6509
GNJMADOJ_00231	3977	1402	1147	2975	9767	8049	7978	9482	2626	2026	1146	2004	879	2962	1935	1796
GNJMADOJ_00232	885	809	766	590	3241	3291	3040	3578	1504	946	954	1502	1290	2593	2111	2818
GNJMADOJ_00233	128	116	120	87	1788	678	1207	1774	269	641	357	571	117	241	264	245
GNJMADOJ_00234	14652	12587	13668	15544	11226	14345	10431	14424	16524	11562	4993	4849	6212	10600	5563	14810
GNJMADOJ_00235	4867	3566	3323	5116	2580	2593	2071	2951	3253	1991	774	1334	935	1570	1069	1871
GNJMADOJ_00236	2562	1442	1451	2626	2669	2528	2174	3144	1472	1402	986	1311	694	1355	1072	1384
GNJMADOJ_00237	421	524	416	343	2415	1351	1947	2677	798	627	448	1066	436	663	771	918
GNJMADOJ_00238	80	55	48	41	217	212	172	271	47	40	45	163	65	59	107	137
GNJMADOJ_00239	23	16	17	25	12	7	12	16	10	7	2	38	14	13	25	22
GNJMADOJ_00240	249	256	188	228	10259	5326	9336	10211	1348	1813	728	1010	560	1091	1085	835
GNJMADOJ_00241	11508	10417	10448	8984	4822	4933	4118	5835	24926	19458	5728	12248	6483	9820	7764	19197
GNJMADOJ_00242	1474	1415	1441	1376	1125	988	798	1120	649	538	355	841	406	648	591	1031
GNJMADOJ_00243	245	311	288	225	765	575	724	797	138	91	65	142	116	220	119	823
GNJMADOJ_00244	42	79	74	36	370	259	302	405	30	30	41	80	51	89	113	226
GNJMADOJ_00245	74	106	121	32	330	225	301	369	63	49	36	181	81	125	185	206
GNJMADOJ_00246	237	233	216	156	264	242	257	311	271	79	90	376	273	373	286	571
GNJMADOJ_00247	5147	3442	3046	4159	13962	13994	12537	14679	9505	4217	3408	8940	9636	17805	9953	22843
GNJMADOJ_00248	3177	2366	2026	2682	4629	3432	3522	4418	2719	1556	1351	3185	2547	4659	3229	5552
GNJMADOJ_00249	95	116	100	62	22	38	32	56	36	29	27	83	52	31	57	27
GNJMADOJ_00250	749	959	803	658	396	640	357	494	358	221	106	301	265	168	214	229
GNJMADOJ_00251	37733	38959	36711	25573	34264	20540	26868	34428	20883	16664	12299	47717	27128	21306	23622	35213
GNJMADOJ_00252	2366	1864	1802	2033	2271	1873	1823	2401	1854	1099	1436	3223	1130	2923	2012	1849
GNJMADOJ_00253	481	312	332	414	12558	7129	10740	14394	4560	3537	6376	7022	3755	14895	9760	6750
GNJMADOJ_00254	13907	21471	21706	9359	92897	64151	99232	121659	47109	30333	18921	22387	31477	30863	28155	38997
GNJMADOJ_00255	19798	21748	22318	12217	15680	25009	13260	20190	5925	7648	2651	3559	3476	3282	3093	4414
GNJMADOJ_00256	14980	15372	15016	12002	13534	11000	11536	16005	6660	6657	3729	5663	2584	6365	4869	5066
GNJMADOJ_00257	662	517	625	477	2470	1653	2220	2842	1367	934	625	1064	553	1500	1198	1249
GNJMADOJ_00258	715	623	620	648	8864	5586	7897	9152	3985	2596	1407	2409	1476	2467	1948	2012
GNJMADOJ_00259	628	630	584	656	15461	8765	13197	16476	7580	5726	3239	4894	2619	6339	4947	3917
GNJMADOJ_00260	417	336	297	351	3926	2448	3470	4386	3273	2197	954	1103	784	1929	1455	1147
GNJMADOJ_00261	712	325	327	569	1683	954	1441	1887	1235	585	516	876	449	1150	831	860
GNJMADOJ_00262	3039	2357	2340	2525	2739	2467	2085	2982	2273	1473	1112	1589	674	2009	1578	1803
GNJMADOJ_00263	3964	3272	3276	3631	1528	2196	1244	1982	1649	1725	623	641	436	677	583	889
GNJMADOJ_00264	1115	886	820	930	1866	1197	1489	2056	750	501	418	751	425	796	606	614
GNJMADOJ_00265	6392	6879	6234	5591	11293	7394	8644	12671	4056	2729	2582	3986	3239	4918	4244	5291
GNJMADOJ_00266	156	173	150	99	464	314	384	506	238	208	149	303	137	365	405	228
GNJMADOJ_00267	530	356	374	358	1074	741	914	1048	596	347	337	1024	483	1156	933	1112
GNJMADOJ_00268	579	533	490	476	8448	6025	6658	7838	959	1764	1121	1847	521	1763	1768	1243
GNJMADOJ_00269	1080	727	553	677	7996	7843	7447	9050	1225	1126	5272	3822	1151	6408	9965	1661
GNJMADOJ_00270	7418	6780	6851	5865	7253	7463	6107	9068	3249	3043	1598	2272	1453	2325	1971	2641
GNJMADOJ_00271	221	226	208	164	350	268	301	402	223	93	169	279	226	307	261	363
GNJMADOJ_00272	151	167	167	108	217	102	177	239	109	83	65	155	90	150	98	187
GNJMADOJ_00273	879	1077	1028	583	1012	771	888	1262	445	279	260	488	406	660	486	831
GNJMADOJ_00274	5894	6329	5794	4633	3861	4201	3553	4080	3935	2032	892	2145	1577	2540	2011	3554
GNJMADOJ_00275	5442	4997	4678	4049	4484	5413	3540	4291	4067	2227	1097	1765	1991	2498	1775	3588
GNJMADOJ_00276	5405	4300	4399	4348	6786	10528	6263	6961	4691	3655	1453	2348	2484	4355	2967	4465
GNJMADOJ_00277	126329	227328	193261	60799	38109	31928	31620	41518	32102	20181	13937	40059	47999	40626	33313	74231
GNJMADOJ_00278	7315	6150	6265	4865	2186	1586	1978	2490	610	397	298	667	286	550	499	590
GNJMADOJ_00279	786	545	478	544	722	874	613	756	267	171	213	366	191	353	321	380
GNJMADOJ_00280	1381	1602	1433	1128	1171	1071	1075	1484	438	288	194	381	433	516	463	751
GNJMADOJ_00281	553	518	478	398	371	306	332	461	184	121	121	142	119	210	171	234
GNJMADOJ_00282	1054	887	935	836	708	761	665	942	443	310	94	209	200	361	279	438
GNJMADOJ_00283	753	547	571	604	707	820	659	711	698	482	200	311	200	423	311	439
GNJMADOJ_00284	545	363	363	509	412	594	455	508	375	210	137	210	204	340	257	348
GNJMADOJ_00285	66	82	110	27	161	193	184	163	41	39	9	50	42	26	36	60
GNJMADOJ_00286	291	438	373	176	595	418	528	648	214	193	142	346	188	240	245	290
GNJMADOJ_00287	45353	27660	29707	36885	33091	31517	31011	42891	6611	4507	3132	3640	2948	8179	3795	6948
GNJMADOJ_00288	2300	641	706	1717	3195	3564	2973	4352	498	437	342	465	228	832	397	587
GNJMADOJ_00289	2016	361	313	1898	2384	3011	2187	3192	603	495	319	299	175	613	292	459
GNJMADOJ_00290	2521	517	479	3054	3051	3152	2925	3748	1650	974	465	460	381	1118	575	1006
GNJMADOJ_00291	2415	1936	1705	1947	1755	1819	1779	2473	1708	1455	508	837	487	1260	703	965
GNJMADOJ_00292	95843	185895	155285	40015	40366	58205	38297	57948	60473	61354	17731	14538	21385	20831	14779	33237
GNJMADOJ_00293	13203	11696	11892	11479	8788	15281	7339	10555	3729	2617	1124	1041	822	1629	994	1951
GNJMADOJ_00294	483	374	309	376	919	714	901	1258	410	161	197	279	159	490	298	350
GNJMADOJ_00295	121	168	144	109	869	689	803	1192	178	135	142	216	86	305	237	218
GNJMADOJ_00296	143	242	185	77	750	585	656	1005	351	182	162	227	114	483	234	279
GNJMADOJ_00297	109	195	130	121	401	307	303	523	244	146	165	206	146	302	263	210
GNJMADOJ_00298	1133	1635	1698	915	1194	860	981	1490	465	471	421	589	446	620	440	719
GNJMADOJ_00299	37	46	33	55	14	29	13	26	3	6	6	8	27	8	8	24
GNJMADOJ_00300	2078	1454	1255	1814	3075	2442	2763	3576	985	700	627	886	699	1215	955	1377
GNJMADOJ_00301	3083	4146	4096	1942	838	873	818	1007	502	388	271	370	600	611	407	1097
GNJMADOJ_00302	1147	1080	983	891	3637	2800	2939	4189	906	773	720	1207	767	1592	1419	1421
GNJMADOJ_00303	93	70	42	67	200	103	140	206	76	82	145	155	78	179	188	119
GNJMADOJ_00304	338	256	277	257	662	560	633	747	530	291	269	396	302	601	554	496
GNJMADOJ_00305	73	84	62	66	260	140	328	344	240	133	110	243	116	201	219	178
GNJMADOJ_00306	8737	6623	6051	6982	21806	14697	18983	25157	11463	8390	4764	6153	4664	9154	6648	9048
GNJMADOJ_00307	55092	58313	57600	46754	26746	26956	21349	32115	39124	32688	8376	7919	6434	14412	8783	15496
GNJMADOJ_00308	51334	47194	44691	52493	20491	25436	17503	24233	28892	25117	6133	5640	4588	9639	6368	10027
GNJMADOJ_00309	31668	33875	32532	31180	30373	20455	25498	33663	28835	23206	5811	5876	5319	11036	7092	11409
GNJMADOJ_00310	23223	18185	18480	21275	24821	17203	21703	28883	20437	16450	4475	4916	3964	10801	6249	9316
GNJMADOJ_00311	36197	28997	28594	36975	42833	29795	33769	47150	31950	20066	7599	7453	7164	19150	11094	16574
GNJMADOJ_00312	723	745	618	619	1377	1259	1134	1596	536	350	304	574	315	439	511	382
GNJMADOJ_00313	177	147	208	152	439	381	409	578	86	90	57	116	52	91	112	147
GNJMADOJ_00314	142	176	207	100	389	216	393	508	123	73	83	165	89	173	164	137
GNJMADOJ_00315	129	141	172	108	70	38	56	96	104	45	37	105	32	61	79	104
GNJMADOJ_00316	5377	7608	7844	2770	2664	2048	2299	3079	2503	2446	1532	2169	1587	1927	1533	3144
GNJMADOJ_00317	531	444	611	438	1089	1570	1008	1055	254	199	265	525	333	422	251	363
GNJMADOJ_00318	1355	935	912	1123	2305	1875	1768	2536	939	667	519	1431	796	1489	901	1304
GNJMADOJ_00319	1425	668	724	1071	2480	1825	2189	2749	1934	1004	858	1334	836	1972	1286	1653
GNJMADOJ_00320	11145	13342	12093	9536	49604	39205	38511	53327	14394	10998	8098	7795	5783	15532	11274	12465
GNJMADOJ_00321	5520	6388	6424	4412	6008	5006	4957	6359	3505	2871	1295	1439	1135	2047	1488	2194
GNJMADOJ_00322	14049	15209	15559	13417	4233	4458	3904	4993	5438	5703	1358	1330	773	2003	1322	2038
GNJMADOJ_00323	549	394	344	436	811	697	659	923	580	423	654	835	345	1269	961	661
GNJMADOJ_00324	26313	27791	26709	18446	10979	7237	9843	10838	8555	6637	8391	30810	19426	12637	14235	24292
GNJMADOJ_00325	1296	1390	1399	796	1700	1012	1449	1600	1399	1209	914	3176	2347	1211	1363	1959
GNJMADOJ_00326	944	788	728	603	1357	1765	1292	1338	823	407	207	466	265	621	458	600
GNJMADOJ_00327	654	372	399	449	683	525	678	803	601	381	212	378	230	418	323	449
GNJMADOJ_00328	509	307	350	332	893	1755	941	1161	253	174	137	337	237	432	309	637
GNJMADOJ_00329	17393	22799	20574	13828	29743	41256	26238	38091	6497	4799	4132	11389	9618	12256	11057	19979
GNJMADOJ_00330	2015	2703	2324	1019	2499	3050	2356	3310	371	377	401	1701	672	764	925	1463
GNJMADOJ_00331	2580	969	923	1704	4612	2576	4745	5897	3488	3291	1904	2991	1322	3725	2935	2910
GNJMADOJ_00332	4482	4583	4583	2900	2972	2400	2348	3424	955	767	667	1295	1110	1162	1055	1509
GNJMADOJ_00333	8411	9584	9959	6395	11902	9513	11274	14316	2982	2499	1836	2890	2472	4228	2993	4235
GNJMADOJ_00334	4132	1473	1759	4738	5825	5555	4990	6217	1818	1446	804	1735	900	2101	1567	1805
GNJMADOJ_00335	23114	28221	24953	16968	213981	122974	187261	235997	39799	39884	30311	27320	17474	79955	46859	30148
GNJMADOJ_00336	985	826	860	724	1417	1266	1346	1666	796	548	406	742	416	846	597	719
GNJMADOJ_00337	5051	3573	3141	4606	4343	3060	3955	4531	3445	2251	1842	3933	2683	4476	3473	4587
GNJMADOJ_00338	2534	2218	2038	2473	1965	1259	1473	1834	1761	1145	1183	2323	1567	1823	1652	2056
GNJMADOJ_00339	7218	7148	6519	7965	3475	2637	2562	3386	3605	1963	1573	2691	1996	2643	2331	3195
GNJMADOJ_00340	3342	2308	2213	2895	10421	8566	9069	10964	5592	2898	2205	3972	2067	5161	3797	4234
GNJMADOJ_00341	1554	1958	1785	1183	1113	979	1032	1327	886	358	289	961	517	800	585	915
GNJMADOJ_00342	2823	2000	1968	1844	3901	3098	3627	4519	2583	2011	1295	2563	1013	2938	2456	2191
GNJMADOJ_00343	145	76	71	120	780	638	672	772	227	200	100	151	108	194	142	179
GNJMADOJ_00344	102	65	65	106	488	425	397	508	149	108	98	80	33	116	89	100
GNJMADOJ_00345	96	109	101	114	315	275	260	252	95	67	29	70	37	98	60	66
GNJMADOJ_00346	50	30	30	38	121	98	82	105	84	37	27	26	8	40	14	27
GNJMADOJ_00347	277	271	266	284	331	299	308	379	220	130	73	129	89	139	108	165
GNJMADOJ_00348	6157	4638	4329	4908	8945	8583	7576	9069	4128	2788	2215	3167	2122	3756	3077	4257
GNJMADOJ_00349	9198	5615	5040	7143	15428	12134	13348	16893	8952	5937	3487	4791	3386	8049	5399	7243
GNJMADOJ_00350	14463	8448	8728	12933	25540	25430	20050	25134	15750	11478	6598	5966	5394	14668	8608	12342
GNJMADOJ_00351	1066	407	357	1117	2984	2534	2280	3008	1915	1132	725	1198	916	2154	1444	1817
GNJMADOJ_00352	2591	2007	1858	2151	6131	4266	5207	6585	3457	2231	1875	2278	2155	5323	3384	4089
GNJMADOJ_00353	1490	1341	1175	1488	3392	3257	3101	3962	2049	1160	997	1610	1091	2382	1748	2037
GNJMADOJ_00354	4093	3952	4551	3125	5639	7680	5234	6284	2841	1888	1469	2400	1969	4222	2680	3581
GNJMADOJ_00355	22	6	12	4	1	4	3	6	3	8	7	20	12	12	5	6
GNJMADOJ_00356	1144	1390	1264	973	1820	1367	1617	2057	1984	1089	869	2878	1475	2121	2217	2238
GNJMADOJ_00357	2882	3221	3197	2382	5210	3408	4712	6045	1254	1053	1067	1343	926	2378	1631	1578
GNJMADOJ_00358	44	40	40	36	71	68	50	69	79	37	37	134	67	99	57	97
GNJMADOJ_00359	28	54	33	24	74	51	55	70	75	38	38	68	28	49	35	56
GNJMADOJ_00360	273	317	263	218	977	750	897	1266	1411	789	581	1026	863	1027	807	1380
GNJMADOJ_00361	230	252	234	163	229	221	207	277	551	413	296	1199	552	829	805	1120
GNJMADOJ_00362	3798	3641	3698	2901	7497	8110	5781	7421	1899	1880	1129	2032	1628	3213	2387	2512
GNJMADOJ_00363	1463	1776	1534	1123	722	575	563	777	685	571	271	374	207	381	296	537
GNJMADOJ_00364	4234	3230	3231	3006	1924	1698	1830	2514	1627	1347	504	793	470	972	680	1224
GNJMADOJ_00365	1118	659	697	837	1216	772	1046	1346	806	490	366	748	551	838	679	1087
GNJMADOJ_00366	7816	2334	2094	5836	7176	4025	6221	8755	18804	6520	1987	4866	3060	8313	5412	4816
GNJMADOJ_00367	1584	354	327	1253	5640	3506	4706	6500	4869	2504	1505	3131	1332	4087	3356	2418
GNJMADOJ_00368	8496	5538	5199	6979	36568	19217	31911	44531	5397	5385	5751	8832	4808	11937	8827	9539
GNJMADOJ_00369	1621	1817	1619	1662	4364	3636	3741	4647	1184	630	877	1365	933	1835	1560	1318
GNJMADOJ_00370	2012	1188	1281	1582	4286	2689	3694	4964	1958	1033	1041	2107	1313	2884	2357	2645
GNJMADOJ_00371	197	131	145	173	339	197	252	289	135	108	95	224	129	248	187	259
GNJMADOJ_00372	1783	1323	1267	1250	3483	2409	3293	4201	1934	1176	1154	2431	1442	3073	2583	3678
GNJMADOJ_00373	784	887	841	732	2940	3000	2698	3502	948	570	526	543	535	963	673	773
GNJMADOJ_00374	227	218	239	205	822	824	798	849	155	100	118	131	128	214	226	185
GNJMADOJ_00375	5180	6387	6092	3824	8184	5964	6730	8501	5896	3870	2707	4018	2837	6181	4740	5938
GNJMADOJ_00376	2194	3566	3335	1617	898	1075	714	1004	705	465	258	600	604	492	438	838
GNJMADOJ_00377	5505	6065	5830	3959	1557	1581	1431	1829	2047	1033	501	1294	1143	1179	978	2155
GNJMADOJ_00378	1869	1957	1689	2217	605	352	501	657	1244	404	228	421	488	530	259	894
GNJMADOJ_00379	18670	11273	11314	15774	14832	10344	13511	16804	5448	3883	2669	5187	2441	6024	4444	5222
GNJMADOJ_00380	356	322	341	373	746	735	627	683	239	183	196	388	119	371	278	257
GNJMADOJ_00381	34475	36037	32364	28456	31290	22433	32925	36697	7819	7149	5355	8118	4760	12819	7292	9727
GNJMADOJ_00382	1684	889	997	1662	4434	3910	3248	4302	1289	834	670	1592	920	1976	1405	1806
GNJMADOJ_00383	229	106	114	196	514	355	451	497	203	134	129	299	98	356	282	308
GNJMADOJ_00384	427	401	353	449	550	449	506	633	366	194	218	353	284	436	349	371
GNJMADOJ_00385	3879	4890	4809	2674	1256	1206	854	1148	1127	785	627	2225	1513	1231	1400	2191
GNJMADOJ_00386	28135	31595	30632	19121	14664	11184	15743	20167	12252	14084	11725	25328	7551	16975	13784	16424
GNJMADOJ_00387	31569	44203	36834	25675	13108	8746	13340	18232	14642	13360	10825	15596	6803	15975	12127	14534
GNJMADOJ_00388	219563	266592	245236	166114	88940	56880	86521	118333	138641	113841	64839	77347	54766	120074	79665	118635
GNJMADOJ_00389	79653	82466	71693	70159	58425	41115	60000	75102	79027	63555	38888	57520	32168	83993	51932	83913
GNJMADOJ_00390	2277	2447	2444	2102	1432	4420	1187	1489	115	206	103	826	475	301	366	417
GNJMADOJ_00391	3842	3433	3564	3831	5680	14122	6583	6608	1751	1095	615	1508	1176	1307	996	1580
GNJMADOJ_00392	404	207	252	410	188	230	174	191	130	137	47	355	146	171	130	277
GNJMADOJ_00393	16473	1391	1188	13848	6526	4660	7050	11694	20650	17649	10029	10159	4933	12822	10264	10631
GNJMADOJ_00394	15792	1371	1261	9740	6421	4674	8229	12371	17153	22436	12660	14287	4790	15540	10842	11923
GNJMADOJ_00395	10168	837	806	6590	4393	2619	5363	8790	13144	18712	12271	16748	3541	12855	9346	9710
GNJMADOJ_00396	5818	628	519	4738	2106	1213	2264	3586	7625	10679	10980	11708	2541	6309	5614	5808
GNJMADOJ_00397	17664	1896	1655	11556	7360	4288	8648	13935	24112	31198	19986	24886	6464	22434	15948	16990
GNJMADOJ_00398	3748	522	452	3567	1679	955	1754	3032	6603	7821	5785	7184	1603	4397	3706	4102
GNJMADOJ_00399	5780	863	796	4529	2251	1606	2555	4137	10130	13590	8143	11710	2341	6949	5847	6444
GNJMADOJ_00400	17456	4391	4531	12786	7489	6587	8105	12340	21342	30568	18093	25718	5583	19959	14537	15296
GNJMADOJ_00401	8844	4230	4387	6984	3933	4375	4105	5525	7357	11547	6320	8324	1902	6785	4955	5615
GNJMADOJ_00402	4513	2882	2729	4860	1823	2557	1640	2441	3218	5676	4027	4524	1092	2922	2360	2743
GNJMADOJ_00403	3974	2112	1958	3666	1752	2184	1673	2335	3508	5697	3684	5114	1089	3053	2255	2422
GNJMADOJ_00404	17485	6590	6602	12538	19901	14442	18531	25127	12528	13954	11009	15225	3982	11193	9627	9625
GNJMADOJ_00405	16750	7173	6645	11816	18534	12581	15767	19902	11514	12636	9868	9507	3920	9627	8108	7872
GNJMADOJ_00406	28106	12303	12001	20779	33210	21802	28958	37956	23603	28901	23304	27665	7154	24065	17400	18403
GNJMADOJ_00407	20307	10786	11248	15163	18232	14333	17700	24394	14805	14752	11538	11520	5074	16033	10106	11980
GNJMADOJ_00408	22000	10252	10542	21011	17137	12122	18076	23438	18788	16651	9842	14749	4672	13145	10536	11478
GNJMADOJ_00409	31243	16069	15188	25098	31084	21630	25648	36896	25213	31673	18483	19951	8567	24484	16332	19685
GNJMADOJ_00410	12694	5390	5347	9874	11632	7886	11384	14530	10801	14239	9352	11213	3247	9974	6564	7716
GNJMADOJ_00411	23924	11055	10758	18839	22687	16080	21539	27974	21571	25320	12254	16482	5991	18589	13161	14394
GNJMADOJ_00412	1691	805	855	1468	1452	1087	1533	1840	1499	2112	1077	1049	392	1204	811	919
GNJMADOJ_00413	27167	13644	13350	22942	24457	20036	23979	30780	25629	31039	15519	17579	6035	19683	13564	14391
GNJMADOJ_00414	85639	32752	31015	65096	80446	70544	74556	101267	81748	91619	45006	65868	25639	68801	47299	59203
GNJMADOJ_00415	5862	2724	2457	4846	5751	4220	5174	6561	6872	6802	4796	7731	3260	5725	4611	7245
GNJMADOJ_00416	12416	5364	4799	9779	17891	11920	17298	21901	12975	13463	8418	11451	6012	14931	10413	15213
GNJMADOJ_00417	9585	3537	3449	8065	16856	10390	15921	19674	13341	13887	10220	16112	6129	16410	11152	15359
GNJMADOJ_00418	30452	14944	12734	29878	37219	23641	33210	45811	43859	42371	34944	41200	16459	36784	26167	39428
GNJMADOJ_00419	54761	23847	22211	44268	73622	49748	68662	91188	69777	74560	55910	64881	29604	75678	52847	74707
GNJMADOJ_00420	8687	3628	3485	6899	10398	7588	10238	13627	10883	11509	8729	11444	4714	13486	8419	11975
GNJMADOJ_00421	4417	7101	6387	1431	1997	1563	1972	2328	1188	1028	883	3539	2476	1456	1830	2456
GNJMADOJ_00422	4528	7239	6412	1682	2343	2430	2063	2407	724	708	741	2672	2103	1029	1276	1546
GNJMADOJ_00423	320	491	395	139	90	89	129	153	78	91	66	272	106	85	134	126
GNJMADOJ_00424	11677	16354	15225	5213	5741	8639	4642	6794	1578	1329	1716	1040	2114	1447	1664	2057
GNJMADOJ_00425	3970	3811	3653	2932	2585	1957	2279	3209	1824	1707	886	1789	841	2390	1426	1644
GNJMADOJ_00426	2679	1013	708	3485	4748	2902	3578	5133	2339	2027	1365	2833	1014	3821	2319	2459
GNJMADOJ_00427	26019	16881	16806	26345	14493	9993	10779	16030	6833	6240	4479	10178	5128	9706	7234	9932
GNJMADOJ_00428	19901	24889	23806	14434	9992	7343	8288	11353	4033	4058	2818	6546	4187	5961	4934	7120
GNJMADOJ_00429	7919	12357	10792	8615	7822	7789	4589	6339	3368	2998	1877	1184	1420	1450	1332	1961
GNJMADOJ_00430	16150	16842	16372	12222	17689	21365	15055	18060	5540	6163	2817	2161	2443	2428	2433	3040
GNJMADOJ_00431	8871	5499	5279	5447	6442	6911	5159	6757	2006	2219	1411	2304	1580	2579	1855	2992
GNJMADOJ_00432	2420	1068	987	2342	3038	2200	2303	3340	1529	987	1027	1523	905	1818	1295	2134
GNJMADOJ_00433	2346	957	880	2651	4298	2840	3175	4636	2759	1487	992	2018	1421	2447	1853	3058
GNJMADOJ_00434	153	58	36	175	239	160	223	260	224	110	129	210	130	232	149	200
GNJMADOJ_00435	1266	740	626	964	1840	1540	1663	2320	996	572	610	902	670	1252	1082	1116
GNJMADOJ_00436	14	32	14	19	1172	193	301	325	1841	10385	5252	374	35	145	484	208
GNJMADOJ_00437	0	0	0	1	0	0	1	0	0	0	0	0	0	0	0	0
GNJMADOJ_00438	2426	2494	7553	461	2396	11972	1189	1155	6128	34757	25920	1612	8293	617	2091	899
GNJMADOJ_00439	0	0	0	0	3	3	1	0	2	6	0	1	0	2	1	0
GNJMADOJ_00440	22	37	14	27	17	25	24	19	141	35	39	46	42	37	29	27
GNJMADOJ_00441	3	13	8	6	54	2	16	4	12	48	44	3	7	5	39	10
GNJMADOJ_00442	240	267	220	179	169	200	159	209	210	110	71	295	245	181	193	289
GNJMADOJ_00443	4588	6102	5829	3488	2561	2809	2199	3095	3350	2494	1448	2835	1852	2379	2051	2654
GNJMADOJ_00444	268	181	211	212	195	127	159	211	176	132	66	368	155	263	247	237
GNJMADOJ_00445	44	29	19	16	71	58	76	57	12	14	20	35	24	18	17	14
GNJMADOJ_00446	717	444	475	534	1079	1093	846	1080	667	517	268	697	376	682	574	719
GNJMADOJ_00447	122	170	122	79	308	281	271	240	71	43	40	104	75	46	88	93
GNJMADOJ_00448	125	116	95	74	502	247	403	524	198	173	178	330	167	284	322	267
GNJMADOJ_00449	857	292	236	624	1572	869	1508	1960	1616	1574	1552	2619	597	1598	1334	1280
GNJMADOJ_00450	1666	664	673	1302	5656	3056	5368	6942	3137	2713	2210	3150	1386	3558	2952	2721
GNJMADOJ_00451	761	451	434	554	1136	819	1035	1265	813	592	344	670	322	790	665	712
GNJMADOJ_00452	891	522	502	653	1139	910	1020	1330	931	801	357	779	482	893	576	692
GNJMADOJ_00453	161	71	66	63	144	107	167	175	108	91	48	103	59	91	93	107
GNJMADOJ_00454	7433	7130	5417	6135	13245	11456	10744	14224	10102	7836	5568	7711	5797	11908	7309	11423
GNJMADOJ_00455	4438	6408	5069	3004	8240	5255	6634	9411	5211	3778	2824	4737	3134	6039	4036	6438
GNJMADOJ_00456	6684	17907	13920	1584	2543	2281	2286	2914	985	656	400	674	490	1020	725	1297
GNJMADOJ_00457	35332	108860	89424	4767	6095	4343	4865	6790	1641	1235	733	895	539	1460	779	1435
GNJMADOJ_00458	5004	5193	5095	3740	7396	6602	6668	8202	3396	2091	1866	3330	2477	4946	4310	4535
GNJMADOJ_00459	3749	2488	2464	2906	4945	4723	4400	5455	2833	1859	1094	2203	1269	2413	1591	2425
GNJMADOJ_00460	5305	3081	2877	3442	9655	7141	9178	10887	4561	4015	2588	4888	1901	5333	4220	3922
GNJMADOJ_00461	2146	836	775	1412	3089	2289	2861	3614	2154	1617	806	1529	663	2069	1393	1368
GNJMADOJ_00462	2618	3148	2292	1907	671	645	661	853	545	458	192	369	236	489	295	411
GNJMADOJ_00463	1958	1934	1796	1714	640	507	598	736	644	307	126	496	218	437	394	538
GNJMADOJ_00464	7355	5164	4837	10119	4947	4397	4102	5176	4026	2029	1077	1689	1047	2633	1902	2244
GNJMADOJ_00465	3428	1905	1798	3533	4558	5136	3804	4528	3801	2424	1273	2142	1351	3055	2214	2391
GNJMADOJ_00466	19169	11445	11864	17870	8248	10060	6867	8400	6800	4920	2233	2837	2094	4205	3037	4431
GNJMADOJ_00467	1601	1338	1379	1353	2054	2015	1652	2340	1597	949	575	958	824	1362	1068	1422
GNJMADOJ_00468	163	243	222	106	81	81	64	77	109	123	101	530	155	143	327	324
GNJMADOJ_00469	688	945	822	474	316	366	287	382	640	678	766	3509	1006	1344	2197	2591
GNJMADOJ_00470	425	452	431	556	502	363	425	538	710	407	468	2144	666	958	1144	1397
GNJMADOJ_00471	4470	5379	5063	3788	1526	3365	1270	1923	1204	1011	686	365	638	391	478	497
GNJMADOJ_00472	5914	5411	5359	4758	1576	3014	1301	1908	28918	8418	6151	21373	21471	13066	15758	68317
GNJMADOJ_00473	1240	1056	975	721	370	469	335	447	21378	5159	2861	11426	10385	9108	9974	44266
GNJMADOJ_00474	4924	5108	4643	3182	10984	11236	8514	11641	3788	3088	2249	3048	1837	4412	3324	3666
GNJMADOJ_00475	26541	25147	22188	19091	243779	168429	216691	276211	130156	49343	31380	34107	41235	155393	66576	107128
GNJMADOJ_00476	797	702	712	614	2527	2406	1926	2443	1183	621	632	1012	1013	1847	1210	1857
GNJMADOJ_00477	642	386	397	427	1466	1403	1352	1688	943	481	509	912	666	1412	927	1121
GNJMADOJ_00478	6	12	10	5	53	20	59	59	19	14	9	42	20	55	18	38
GNJMADOJ_00479	122	146	142	108	162	123	130	180	120	111	34	131	71	155	92	162
GNJMADOJ_00480	53	85	87	42	74	65	71	123	53	28	12	52	54	73	39	99
GNJMADOJ_00481	27	40	26	16	20	10	24	34	13	8	15	36	18	24	20	25
GNJMADOJ_00482	38	50	60	37	69	63	70	108	22	38	36	31	16	52	45	60
GNJMADOJ_00483	83	59	65	73	155	96	121	150	65	60	11	55	39	84	62	43
GNJMADOJ_00484	197	113	88	139	129	113	183	174	154	84	62	104	68	112	87	111
GNJMADOJ_00485	2127	2240	2109	1687	3398	2798	2820	3806	1690	1061	868	2020	976	1959	1632	1966
GNJMADOJ_00486	5009	4636	4201	3304	16228	12222	14285	17951	3051	2544	1967	3597	2199	4568	3514	3857
GNJMADOJ_00487	1368	997	964	1197	8697	7942	8179	7843	1004	786	758	1368	1046	2016	1715	1439
GNJMADOJ_00488	787	368	367	657	4623	3159	3743	4480	1612	954	802	1363	752	2048	1491	1543
GNJMADOJ_00489	18360	6472	6571	15098	26908	18458	22785	28872	14261	15529	15251	17535	6733	16527	14285	11627
GNJMADOJ_00490	3219	938	911	2077	5249	3653	5175	6038	3061	4120	5255	6795	1293	4807	3784	2989
GNJMADOJ_00491	925	2094	1624	704	1734	1383	1068	857	1131	728	535	981	677	854	967	924
GNJMADOJ_00492	11051	12566	11376	6252	22329	17427	19471	25368	6328	5079	4621	7190	3964	8408	7315	7678
GNJMADOJ_00493	3682	3252	3154	2505	7301	5971	7268	8443	2102	1628	1506	2277	1051	3074	2181	2219
GNJMADOJ_00494	1436	1348	1283	915	4025	2631	3541	4849	1240	1049	1089	1967	1124	2373	1957	2118
GNJMADOJ_00495	2070	2127	1997	1468	3532	2483	2910	3808	391	475	271	343	445	927	1225	649
GNJMADOJ_00496	2867	2916	2791	2067	4961	6115	4979	6053	1172	1027	456	668	470	1339	1185	700
GNJMADOJ_00497	1833	1364	1330	1914	3799	2753	3243	3942	1185	840	605	636	422	1367	1051	905
GNJMADOJ_00498	6296	6362	6100	4763	3767	3193	3408	4074	2023	1854	731	865	516	1461	1079	1292
GNJMADOJ_00499	5181	5944	5431	5061	3138	3590	2839	3768	2893	1706	576	708	739	1251	866	1266
GNJMADOJ_00500	2527	1797	1856	2072	3143	2355	2765	3301	3540	4176	2264	3275	1110	2623	2305	2188
GNJMADOJ_00501	672	524	581	740	1400	1129	1278	1581	2188	3296	2030	2896	543	1390	1423	1086
GNJMADOJ_00502	168	96	115	156	273	251	219	239	131	97	77	140	71	144	89	84
GNJMADOJ_00503	5408	3610	3120	4722	1097	845	1040	1235	3059	1935	351	779	521	1178	689	1322
GNJMADOJ_00504	28547	15184	13237	26542	6688	3987	5827	6991	17439	7603	2268	4321	3479	6920	4389	8993
GNJMADOJ_00505	204	217	200	177	1098	787	1025	1214	499	289	326	356	196	578	491	326
GNJMADOJ_00506	5067	4614	4305	4257	9893	9215	8625	9878	2079	1464	993	1756	1012	2231	1820	2135
GNJMADOJ_00507	3769	3047	3229	2815	12019	9600	11933	13512	3262	2301	1240	1595	1554	3118	2185	2922
GNJMADOJ_00508	3213	3488	3358	2281	3103	2420	3013	3599	3673	2261	1690	2804	2072	3290	2821	3617
GNJMADOJ_00509	39624	67803	63766	23971	38838	40167	30418	47629	26505	25250	20223	19121	20709	29452	22866	44386
GNJMADOJ_00510	12	2	7	5	3	0	1	3	3	1	5	5	2	5	1	0
GNJMADOJ_00511	258	172	139	286	286	157	250	381	471	167	122	186	89	296	192	291
GNJMADOJ_00512	3155	672	711	2709	7637	4975	6717	8647	3368	2153	1599	2211	1577	4791	2994	4166
GNJMADOJ_00513	5458	1551	1519	5352	11632	8600	9789	12115	4084	3056	2019	2304	1892	5069	2846	4028
GNJMADOJ_00514	2157	564	519	2176	6369	4724	6832	7895	2288	1867	927	1108	869	2755	1655	1982
GNJMADOJ_00515	15239	6135	6174	18409	15723	13250	14069	16633	7089	4501	2779	3491	2399	6980	4463	5573
GNJMADOJ_00516	6877	4838	4982	6431	4497	4293	4021	5044	2626	1451	1025	1470	1059	2344	1701	2472
GNJMADOJ_00517	8752	10070	9375	8263	4945	3896	4041	5244	2916	1793	1214	1639	1291	2845	1930	3096
GNJMADOJ_00518	10098	13830	12643	9248	3183	3116	2345	3302	2000	1603	1115	1146	1030	1772	1331	1744
GNJMADOJ_00519	5159	5849	5712	4361	2954	2830	2281	3039	1608	1250	733	990	749	1503	1111	1315
GNJMADOJ_00520	2394	1281	1255	2028	5262	5105	4620	5585	2356	1583	1261	1935	1168	3212	2042	2525
GNJMADOJ_00521	1909	1591	1599	1443	2620	3190	2217	2908	1373	901	651	1335	868	1581	1214	1737
GNJMADOJ_00522	1983	1546	1395	1416	3613	4378	3049	3736	1158	912	788	1044	736	1823	1343	1386
GNJMADOJ_00523	1046	711	676	714	1928	1819	1918	2190	913	662	405	718	493	1163	792	838
GNJMADOJ_00524	3537	2750	2860	3627	2683	2800	1998	2734	1906	1361	792	861	926	1654	1203	1914
GNJMADOJ_00525	12472	9804	9782	13423	9346	10413	7445	9266	8081	4574	2636	2922	3046	5865	3818	6730
GNJMADOJ_00526	1908	1023	1090	1797	1197	1166	1218	1366	1218	673	351	540	468	855	499	1127
GNJMADOJ_00527	1010	526	586	837	1044	773	855	1165	636	420	303	601	333	736	517	916
GNJMADOJ_00528	2819	1601	1804	2420	3529	2842	3563	4083	2842	1915	1131	1884	1173	2960	1865	3108
GNJMADOJ_00529	201	114	114	152	134	92	120	146	154	62	99	179	62	130	141	145
GNJMADOJ_00530	8662	9725	9285	6850	7684	6671	6542	8332	4972	4592	2443	4410	2423	4730	3883	4896
GNJMADOJ_00531	2550	1507	1119	2301	4147	3133	3372	3658	1649	1334	1674	2031	981	1700	1367	1557
GNJMADOJ_00532	2556	1352	1245	2063	3587	3165	3252	4123	1378	1394	1376	1706	799	1925	1769	1442
GNJMADOJ_00533	11262	13975	13145	8705	3232	3073	2464	3368	2772	2023	1000	1184	948	1505	1082	1343
GNJMADOJ_00534	27172	32961	31698	19157	7046	6826	6081	8078	4038	3631	1805	2119	2144	3921	2288	3518
GNJMADOJ_00535	2700	2314	2229	2499	3419	3829	2922	3469	2070	1369	847	1521	1106	1996	1512	1952
GNJMADOJ_00536	273	233	241	205	95	173	91	102	91	68	60	76	80	66	41	133
GNJMADOJ_00537	3048	1501	1667	1856	3161	4815	3201	3451	1189	749	471	1105	1109	1651	1193	1955
GNJMADOJ_00538	4727	5420	4602	4094	5752	5553	4231	5444	1677	1149	1094	1783	1917	2330	2254	2526
GNJMADOJ_00539	13524	17045	15198	12066	9198	9453	7785	9567	3274	2819	2136	7278	3911	3867	3349	4513
GNJMADOJ_00540	121104	123907	120594	105747	103676	103300	83761	101822	40095	31335	23514	49609	33622	51396	38989	53876
GNJMADOJ_00541	1404	1196	1077	1136	1492	869	1262	1651	1472	1022	747	1856	752	1518	1248	1112
GNJMADOJ_00542	4664	3884	4025	3591	5828	4758	5741	6124	2608	1816	1455	2671	1181	3496	2663	2021
GNJMADOJ_00543	62860	30976	29928	28971	11033	15239	9490	11267	2047	2440	3042	3762	2507	4235	4463	3506
GNJMADOJ_00544	15	15	32	5	9	12	5	11	8	2	23	15	6	15	5	8
GNJMADOJ_00545	559	663	784	410	1950	1690	1641	1912	629	446	322	724	551	700	717	1023
GNJMADOJ_00546	3678	1679	1290	3725	7631	4342	6268	8586	20459	6896	3585	8773	2321	9983	7749	3989
GNJMADOJ_00547	90	94	62	55	379	244	326	383	145	145	165	805	183	356	484	664
GNJMADOJ_00548	5200	6675	5871	4499	3363	2725	2614	3516	3230	2559	1074	3040	2121	2583	2560	3812
GNJMADOJ_00549	19234	19796	19186	14257	14671	12730	12625	16363	12678	10382	4566	9105	6510	10998	8465	13793
GNJMADOJ_00550	51543	49579	48057	45526	39725	31481	35561	45808	55944	41787	16806	23784	19500	39460	25428	48852
GNJMADOJ_00551	2102	1556	1349	1583	1365	1616	1239	1606	1873	1431	633	1171	878	1694	1018	2152
GNJMADOJ_00552	3460	2673	2674	3328	3063	3681	2750	3290	3167	2451	1140	1943	1664	3215	2149	3797
GNJMADOJ_00553	20170	18451	19099	18401	17233	27379	15426	16690	8426	6277	4193	4185	4625	9066	5825	8251
GNJMADOJ_00554	30674	12181	11291	27149	46419	31143	38652	49188	29252	24303	10821	16128	10335	28046	18461	22598
GNJMADOJ_00555	53754	80858	74601	50189	53573	61322	44526	62959	32799	17757	16248	38247	35804	38491	33596	44061
GNJMADOJ_00556	36112	40335	32065	28811	10927	8878	9367	12703	15047	11136	7178	26400	20999	28973	20327	42188
GNJMADOJ_00557	901	604	603	357	751	590	619	891	823	361	414	930	459	934	907	777
GNJMADOJ_00558	4941	4255	4484	3782	3015	2831	2558	3448	2876	1883	1276	1566	728	2667	1775	2292
GNJMADOJ_00559	393	352	313	317	2500	1085	2154	3038	2346	1383	1543	2017	812	3133	2539	1657
GNJMADOJ_00560	161	143	133	139	3636	1564	3385	4368	3011	1628	1915	2980	1174	3863	3677	2851
GNJMADOJ_00561	1912	1851	1921	1350	12310	8201	10358	13130	5191	4085	3758	4445	5541	5097	5596	5619
GNJMADOJ_00562	2415	1995	2070	2019	8536	6439	7922	9114	4825	2907	2805	3124	3236	3501	3776	3547
GNJMADOJ_00563	654	506	473	555	1327	1077	1316	1465	1741	915	884	1580	1040	1611	1633	1486
GNJMADOJ_00564	1114	353	375	936	751	672	716	900	834	483	509	989	587	904	927	922
GNJMADOJ_00565	23033	8702	8629	18590	6648	14069	6130	8594	7655	7942	2785	2058	993	3865	1887	2914
GNJMADOJ_00566	2482	2606	2613	1809	841	825	797	1051	918	751	391	492	283	613	456	564
GNJMADOJ_00567	1738	1591	1427	1509	5094	2884	5187	5633	1593	1196	894	1465	1072	2451	1583	1636
GNJMADOJ_00568	793	502	446	848	3808	3399	3296	3772	1289	772	717	1130	835	1675	1125	1576
GNJMADOJ_00569	271	199	205	266	566	465	453	525	403	185	152	285	199	408	325	462
GNJMADOJ_00570	6035	8258	7507	4368	8767	6144	7597	9760	3587	2400	1675	3089	2018	4693	3299	5462
GNJMADOJ_00571	481	370	353	338	629	484	501	745	345	265	196	380	201	497	386	425
GNJMADOJ_00572	1463	1552	1433	1124	1189	872	1154	1429	871	725	303	716	273	490	446	567
GNJMADOJ_00573	2526	2901	2704	2059	2094	1844	2060	2396	2128	1445	561	1147	577	1091	956	955
GNJMADOJ_00574	33	28	17	13	79	53	46	58	28	33	1	69	22	32	36	25
GNJMADOJ_00575	88	91	66	65	149	134	120	156	59	55	20	88	44	44	38	31
GNJMADOJ_00576	298	393	294	222	556	651	440	541	87	133	80	196	177	82	124	61
GNJMADOJ_00577	234	219	177	198	383	487	318	391	69	86	42	78	104	47	95	33
GNJMADOJ_00578	20	13	11	7	34	45	27	36	5	1	0	7	0	2	4	1
GNJMADOJ_00579	329	369	320	218	524	502	496	587	141	146	63	196	128	106	182	139
GNJMADOJ_00580	385	346	290	382	518	470	501	587	302	272	215	418	186	247	309	223
GNJMADOJ_00581	88	91	82	77	99	57	83	134	97	64	58	181	123	116	136	212
GNJMADOJ_00582	736	912	876	537	2145	1170	2053	2666	1009	603	356	618	607	795	687	1147
GNJMADOJ_00583	162	152	119	138	240	153	196	272	210	124	67	186	105	226	202	184
GNJMADOJ_00584	273	255	278	189	556	451	486	539	410	267	154	303	206	331	294	348
GNJMADOJ_00585	51	47	35	43	114	70	74	107	57	40	25	56	27	57	62	50
GNJMADOJ_00586	37	56	55	32	263	258	208	250	68	53	55	59	59	75	72	74
GNJMADOJ_00587	119	141	120	97	164	148	130	171	156	93	85	149	100	118	148	142
GNJMADOJ_00588	77	134	97	68	92	82	91	92	52	32	29	49	32	67	32	46
GNJMADOJ_00589	129	136	138	109	187	149	153	167	129	88	47	115	86	86	120	100
GNJMADOJ_00590	35	15	34	35	64	44	29	49	6	10	16	24	9	13	7	5
GNJMADOJ_00591	66	69	64	47	107	98	97	117	33	17	8	73	28	50	71	37
GNJMADOJ_00592	1199	1310	1172	1003	2927	2296	2455	3126	855	817	514	869	545	825	872	951
GNJMADOJ_00593	799	851	863	616	4048	2815	3374	4560	666	465	395	757	782	761	741	1141
GNJMADOJ_00594	983	1406	1401	634	3532	1886	3211	4291	580	344	499	781	562	1213	868	1155
GNJMADOJ_00595	760	1169	1163	449	2239	1527	2125	2596	457	311	309	521	463	1040	865	1809
GNJMADOJ_00596	658	974	952	480	2643	1790	2654	2900	485	335	310	459	363	760	770	1173
GNJMADOJ_00597	399	541	529	365	952	659	836	1027	382	238	180	214	201	370	296	606
GNJMADOJ_00598	20837	19641	24656	28851	516707	346996	539465	176418	370427	579828	570896	1028546	883908	1270932	959262	1455990
GNJMADOJ_00599	112	62	57	95	4682	4255	3531	4708	375	439	687	385	213	805	2389	243
GNJMADOJ_00600	70	64	46	56	4949	3392	3675	5792	368	441	668	544	202	1343	4623	429
GNJMADOJ_00601	155	194	198	128	7287	4361	6128	9402	768	787	1384	1218	475	2959	6410	885
GNJMADOJ_00602	96	104	123	79	2673	1511	2373	3653	249	300	584	452	120	1222	3573	414
GNJMADOJ_00603	369	482	540	275	5616	3620	5277	8049	935	1027	1418	1292	605	3777	9489	1650
GNJMADOJ_00604	456	509	557	373	4173	2787	3678	5405	858	798	917	779	499	2101	5042	1071
GNJMADOJ_00605	443	1921	1285	261	2271	1696	1666	2707	268	189	195	436	253	497	666	262
GNJMADOJ_00606	2641	2715	2241	1944	2879	2856	2637	3734	1092	678	579	806	646	967	945	891
GNJMADOJ_00607	534	262	252	302	1823	2415	2260	2100	289	193	160	248	267	406	224	546
GNJMADOJ_00608	5139	1146	1223	1534	679	456	541	754	1131	921	557	1281	3092	1382	1127	4689
GNJMADOJ_00609	1834	1562	1470	1177	3017	2651	2827	3327	722	548	375	842	437	978	787	976
GNJMADOJ_00610	3942	4281	4398	3253	6039	5101	6190	8067	1287	1096	844	1133	1094	1560	1315	2302
GNJMADOJ_00611	16137	16174	16250	12164	6390	6117	5104	7945	4196	4119	1700	2295	1790	3290	2117	4206
GNJMADOJ_00612	189	117	116	115	81	39	61	65	65	54	18	125	35	66	95	80
GNJMADOJ_00613	21829	27556	27819	16283	9343	9359	7232	9685	3928	3649	2293	2550	1601	3482	2358	3556
GNJMADOJ_00614	11600	16189	15299	8048	7459	9159	6239	9112	2817	2622	1829	2095	1084	2614	1630	2983
GNJMADOJ_00615	30671	44123	42548	21457	18709	21260	14511	20877	10704	8342	4872	4211	3370	5935	3963	7099
GNJMADOJ_00616	78098	130851	121882	72265	30738	48663	23679	36896	25922	19641	9176	7794	7242	11560	7458	15494
GNJMADOJ_00617	930	921	622	788	1367	925	950	1361	345	256	257	572	299	519	525	552
GNJMADOJ_00618	5853	8915	7360	4533	7018	5670	5061	7119	1328	967	781	1945	1264	2203	1992	2442
GNJMADOJ_00619	38758	35547	34701	38570	83080	70939	72021	82741	5550	5921	4464	5965	2242	5582	4498	4536
GNJMADOJ_00620	1097	1419	1423	666	856	780	833	1011	585	329	217	529	407	695	545	1263
GNJMADOJ_00621	3566	2037	2108	3652	13295	9111	10673	13866	2426	2111	1492	1477	967	2488	1989	1817
GNJMADOJ_00622	74	85	64	80	140	124	112	128	127	47	59	190	97	130	129	161
GNJMADOJ_00623	840	858	846	671	1219	1068	1002	1361	487	367	329	737	422	697	669	778
GNJMADOJ_00624	1475	1134	1111	1038	2974	1899	2604	3086	1372	944	677	970	605	1856	1265	1186
GNJMADOJ_00625	12035	3518	3675	12400	14895	13372	12257	16198	1908	2042	1011	1224	493	2160	1211	1521
GNJMADOJ_00626	246514	139922	138867	377843	111259	171199	89706	150307	27875	27393	6811	5804	4852	10249	4941	10738
GNJMADOJ_00627	843	854	777	701	4854	2422	3647	5257	397	835	522	567	190	352	266	364
GNJMADOJ_00628	1126	1585	1475	736	2195	1262	1982	2546	778	1101	710	1650	629	665	725	749
GNJMADOJ_00629	2641	3790	3588	1576	1335	1689	1594	1821	836	782	451	1772	958	981	1135	1836
GNJMADOJ_00630	4865	4461	4526	2520	2209	3491	2168	2412	253	323	128	1221	514	608	506	886
GNJMADOJ_00631	1784	1379	1315	1361	4338	3462	3988	5097	3506	2475	2387	3599	3617	6807	5210	6208
GNJMADOJ_00632	136	161	199	165	142	98	144	162	104	73	97	119	75	126	120	109
GNJMADOJ_00633	19	40	20	17	31	11	11	11	0	1	8	15	2	7	6	4
GNJMADOJ_00634	833	1831	1602	496	583	830	591	751	486	285	93	270	243	209	268	408
GNJMADOJ_00635	2139	3731	3377	1199	3634	6194	4818	4475	992	980	623	1137	930	1340	1241	1715
GNJMADOJ_00636	61	56	44	37	135	93	129	146	62	22	17	99	56	55	67	68
GNJMADOJ_00637	173	237	223	174	306	294	236	314	76	55	97	180	119	108	134	109
GNJMADOJ_00638	236	219	222	234	1604	3193	2037	1156	382	177	91	249	155	365	237	256
GNJMADOJ_00639	1068	2136	2260	757	2304	1940	2079	2519	467	295	196	494	485	641	540	1065
GNJMADOJ_00640	687	1243	1062	609	896	682	646	918	169	105	127	314	290	245	307	392
GNJMADOJ_00641	23	13	15	16	4	4	8	10	3	3	3	15	5	4	4	5
GNJMADOJ_00642	8261	13163	12572	5152	5055	5984	4440	6270	3882	4088	1685	1793	1535	1762	1686	2524
GNJMADOJ_00643	68333	69189	63729	58192	50399	38984	46512	57120	26952	24811	18208	53007	28825	37942	31209	42267
GNJMADOJ_00644	24423	29727	27505	20617	13355	13168	10946	14942	9065	6717	4051	7347	4791	8147	6171	8053
GNJMADOJ_00645	1544	806	843	1387	3370	3650	3197	2992	1224	809	1066	2270	1237	2041	1587	1987
GNJMADOJ_00646	3043	1703	1939	2092	4673	4504	4032	5212	2587	1565	1056	2056	1981	3031	2265	3603
GNJMADOJ_00647	5398	6157	6082	3381	4765	7430	4131	5531	2184	1171	870	1566	1501	2243	1827	2753
GNJMADOJ_00648	38	38	45	28	46	30	70	46	57	43	29	56	56	63	39	59
GNJMADOJ_00649	440	267	253	318	1137	1129	1236	1450	622	379	206	581	277	526	493	517
GNJMADOJ_00650	10349	7139	7270	11059	10103	7785	8777	11373	6001	5115	3165	3906	2260	5646	3827	4792
GNJMADOJ_00651	3549	967	951	2916	10274	7469	10089	11632	2932	2153	1228	2492	690	2735	1681	1472
GNJMADOJ_00652	4021	3296	3117	2822	5039	4374	4108	4975	2205	1317	882	1435	1041	1958	1355	2059
GNJMADOJ_00653	4764	3336	3158	4464	8206	7495	7407	8820	5566	3138	1500	2565	1965	3931	2744	3971
GNJMADOJ_00654	2434	1606	1607	1931	4676	4360	4323	5210	3020	2029	989	1773	1200	2974	2268	2407
GNJMADOJ_00655	2187	2611	2494	1638	2747	2135	2484	3352	4448	2682	2203	6763	3448	3918	3897	4814
GNJMADOJ_00656	50	72	61	36	181	117	150	230	45	45	13	67	13	40	62	47
GNJMADOJ_00657	405	348	396	381	1229	833	1449	1605	10367	8086	2161	3749	2404	2356	2487	2447
GNJMADOJ_00658	4002	4847	4341	3623	2541	1728	2246	2997	8628	7269	3102	7686	3100	4117	4334	4008
GNJMADOJ_00659	28722	53241	49011	14446	26777	27024	25351	31974	11428	9759	14575	15021	8060	33990	20123	11089
GNJMADOJ_00660	1112	1589	1516	821	1176	1116	981	1363	878	644	486	1308	518	814	755	552
GNJMADOJ_00661	63	69	42	20	607	383	581	762	55	65	62	161	80	116	110	108
GNJMADOJ_00662	185	200	245	85	1638	959	1631	2174	154	108	171	456	190	207	302	215
GNJMADOJ_00663	28	48	37	33	841	700	813	674	125	75	135	121	115	112	178	97
GNJMADOJ_00664	2355	2455	2762	1910	3376	3024	2902	3700	1137	956	727	1170	820	1364	1278	1236
GNJMADOJ_00665	712	787	770	577	448	390	341	460	375	208	148	329	512	400	388	708
GNJMADOJ_00666	15865	15272	13752	14339	37986	27404	28509	36762	4613	5948	3033	3330	1603	4920	3504	3555
GNJMADOJ_00667	24472	28526	27257	17842	39086	37244	30110	37884	4087	4790	2561	3403	1562	4423	3230	3708
GNJMADOJ_00668	33652	48110	42903	25471	64897	40051	54668	73019	25338	17770	12010	14589	11772	29312	19161	28252
GNJMADOJ_00669	1988	2731	2546	1549	1516	1119	1168	1561	1162	667	468	1395	830	869	907	1334
GNJMADOJ_00670	1237	966	925	946	1230	840	981	1343	1197	703	443	1302	935	1056	927	1625
GNJMADOJ_00671	4957	3353	3207	4020	13159	8423	11688	14666	3863	2774	2510	4328	2693	5612	3987	4489
GNJMADOJ_00672	912	559	541	873	2042	1181	1745	2469	1079	707	641	1488	793	1637	1428	1472
GNJMADOJ_00673	4475	3149	3244	3428	8038	5101	7290	8941	6508	3683	2631	5903	3397	7558	5991	7120
GNJMADOJ_00674	2856	2257	2414	2074	2772	2679	2992	3306	2012	1133	1031	1629	1847	3435	2329	3326
GNJMADOJ_00675	3170	2991	3179	1944	1672	1334	1421	1839	1602	877	741	1425	1447	2521	1809	3470
GNJMADOJ_00676	469	310	239	332	906	621	762	917	507	313	301	485	270	490	403	464
GNJMADOJ_00677	235	151	134	180	501	413	423	525	160	84	87	155	83	192	139	224
GNJMADOJ_00678	2303	2940	2513	1557	4626	4425	4801	5622	5931	2798	1899	2335	2470	4318	2895	5175
GNJMADOJ_00679	691	744	728	509	1146	914	1052	1224	1564	992	734	1252	915	1388	1188	1689
GNJMADOJ_00680	6282	3517	3734	5024	8237	6427	7220	8593	3035	2523	1829	3007	1645	4421	3113	3349
GNJMADOJ_00681	1572	1592	1396	1304	2850	3168	2386	2910	1045	634	605	1253	1165	1608	1300	1814
GNJMADOJ_00682	1514	952	935	1077	6063	6384	5504	6550	1772	1254	882	1812	953	2656	1996	2204
GNJMADOJ_00683	495	581	549	341	896	580	761	1240	645	452	412	1242	671	732	799	684
GNJMADOJ_00684	145	269	254	189	359	334	335	377	191	176	92	411	180	175	272	219
GNJMADOJ_00685	435	448	479	423	560	423	463	640	321	214	179	533	231	439	382	412
GNJMADOJ_00686	239	307	297	190	434	350	414	489	138	114	159	286	141	200	211	160
GNJMADOJ_00687	2537	1726	1707	2149	4622	2895	4064	5059	2536	2214	1268	1605	985	2702	1948	2015
GNJMADOJ_00688	33	97	57	36	47	25	67	80	25	20	23	49	27	24	27	29
GNJMADOJ_00689	84	73	94	44	98	33	91	138	34	31	35	62	40	52	47	74
GNJMADOJ_00690	64	88	94	69	265	132	200	288	75	44	80	159	45	112	135	99
GNJMADOJ_00691	0	0	0	0	7	0	0	0	0	0	0	1	3	1	0	0
GNJMADOJ_00692	256	391	354	257	730	482	541	714	202	131	154	279	227	297	276	277
GNJMADOJ_00693	517	799	675	340	928	460	835	1142	304	206	184	549	278	446	394	514
GNJMADOJ_00694	58	107	104	41	117	30	86	139	48	35	26	80	46	41	43	81
GNJMADOJ_00695	340	597	534	302	509	530	452	644	190	140	179	396	261	236	284	362
GNJMADOJ_00696	377	789	692	240	268	202	212	317	104	62	88	246	78	166	195	137
GNJMADOJ_00697	639	435	400	552	265	249	220	315	480	261	152	328	217	368	312	396
GNJMADOJ_00698	33410	29796	30044	27315	19611	31300	17703	26749	22887	12787	5154	4279	6049	12456	5901	16979
GNJMADOJ_00699	1237	1381	1446	832	4747	3092	4445	5794	13028	3262	2837	3440	8149	8732	4302	16692
GNJMADOJ_00700	789	793	742	641	1630	1350	1455	1860	957	524	585	2198	1348	1328	1445	1824
GNJMADOJ_00701	7254	7113	6491	6382	6689	4308	5497	8117	3727	2952	2756	8997	4970	6350	6541	9385
GNJMADOJ_00702	3704	2621	2456	2674	2130	1704	1751	2632	1819	1231	628	1038	515	1046	845	1180
GNJMADOJ_00703	102	159	100	153	51	63	25	50	53	42	27	33	25	27	22	29
GNJMADOJ_00704	41386	45471	41051	33120	7368	14463	6027	8320	3319	3888	1657	6400	3463	4162	3203	7027
GNJMADOJ_00705	10367	7787	7739	7613	1396	2622	1314	1728	1464	1066	401	1540	767	1032	652	1729
GNJMADOJ_00706	22323	10726	11490	17699	12071	11983	11557	16855	39119	22758	11077	8638	4098	16959	7476	19095
GNJMADOJ_00707	103	115	97	77	383	290	307	474	29	101	80	118	34	83	104	79
GNJMADOJ_00708	26	18	13	7	300	228	208	244	27	45	29	73	24	44	63	35
GNJMADOJ_00709	130	204	211	56	1966	1580	1442	2038	129	261	219	533	485	276	427	489
GNJMADOJ_00710	586	516	455	341	2175	1757	1896	2563	996	696	503	1724	905	1295	1236	1621
GNJMADOJ_00711	588	512	612	462	859	641	884	1005	484	537	341	819	259	507	538	440
GNJMADOJ_00712	56	60	88	57	221	472	185	326	163	132	85	295	179	121	197	222
GNJMADOJ_00713	562	916	863	394	99723	48913	87107	124305	15744	12416	14345	15367	9692	31241	24313	14355
GNJMADOJ_00714	201	322	227	165	34659	15381	31185	43281	6464	4625	6456	6357	4120	14197	10398	5408
GNJMADOJ_00715	160	197	175	103	19515	9310	19532	25676	3541	3057	3198	3072	1885	7934	5667	2654
GNJMADOJ_00716	2423	2802	2586	1860	69395	31547	67186	90601	22396	15076	13340	12458	9997	42202	27993	17147
GNJMADOJ_00717	546	710	595	607	10690	5073	9999	13782	4688	2770	2877	2478	2003	7263	5005	3345
GNJMADOJ_00718	145	65	68	104	3997	1983	4238	5386	1018	745	849	921	543	2237	1867	1134
GNJMADOJ_00719	104	53	65	132	2269	913	1982	2893	1010	518	821	832	514	2034	1538	939
GNJMADOJ_00720	35	22	21	21	609	363	775	883	316	151	177	369	212	570	639	311
GNJMADOJ_00721	149	188	176	123	375	763	424	621	418	306	192	1015	351	641	657	615
GNJMADOJ_00722	435	231	197	273	236	344	202	328	399	164	151	607	210	444	388	525
GNJMADOJ_00723	6402	3365	3703	4829	5217	6490	4526	5718	4097	2833	1716	2438	2645	5529	3002	7797
GNJMADOJ_00724	4998	4747	4809	4269	8069	5105	6587	9029	9515	5040	3376	7448	7178	9093	7455	14163
GNJMADOJ_00725	763	1466	1356	237	15439	6895	12157	14278	308	975	574	597	262	375	447	232
GNJMADOJ_00726	8646	27034	19959	2247	4660	3160	3788	4485	2624	1257	1024	1690	1852	4315	2777	4892
GNJMADOJ_00727	6075	21060	15725	1185	2261	1421	2109	2350	974	502	507	1148	951	2346	1796	2970
GNJMADOJ_00728	14008	42217	33248	1331	3055	1979	2706	3251	954	540	456	997	1103	2163	1563	2803
GNJMADOJ_00729	16814	46758	33012	1067	3099	2213	2935	3233	1264	941	691	1115	950	2070	1453	1801
GNJMADOJ_00730	168	289	237	105	441	277	394	545	73	62	48	148	68	146	129	158
GNJMADOJ_00731	723	1016	878	450	1074	1004	968	1257	310	201	188	350	220	411	349	432
GNJMADOJ_00732	1774	2369	2250	937	2164	1521	2067	2565	455	274	198	413	368	576	454	552
GNJMADOJ_00733	497	613	527	535	2132	1609	1997	2448	437	394	436	804	839	1030	1004	1159
GNJMADOJ_00734	333	125	118	352	292	341	248	375	34	38	16	107	28	35	61	34
GNJMADOJ_00735	1001	628	657	856	1187	1600	1114	1736	218	214	131	302	217	178	246	222
GNJMADOJ_00736	43	29	46	31	549	256	520	561	152	88	174	240	167	142	190	205
GNJMADOJ_00737	86	174	46	79	209	128	231	240	97	59	82	202	75	154	151	115
GNJMADOJ_00738	1977	5108	1181	1429	3365	2749	2839	2713	532	268	304	690	428	618	496	628
GNJMADOJ_00739	2165	5589	1138	1804	3114	2911	2680	2603	113	80	59	331	158	142	223	275
GNJMADOJ_00740	1739	3846	878	1186	1751	2696	1580	1690	115	66	88	179	130	161	179	147
GNJMADOJ_00741	1779	3489	1350	921	2241	2154	2166	2246	442	303	257	643	377	480	491	633
GNJMADOJ_00742	274	584	184	173	311	300	286	397	44	35	33	113	71	72	112	71
GNJMADOJ_00743	954	1188	464	1126	2463	2526	2132	2151	46	47	66	79	33	43	58	41
GNJMADOJ_00744	21	14	16	33	82	107	63	81	4	3	13	8	27	3	7	8
GNJMADOJ_00745	13	18	6	7	35	69	22	27	9	2	0	3	9	4	0	0
GNJMADOJ_00746	27	11	26	14	44	61	35	57	1	10	13	23	23	6	7	5
GNJMADOJ_00747	1	0	0	0	3	1	1	0	2	0	0	0	0	2	0	0
GNJMADOJ_00748	68	72	86	34	70	64	64	63	19	21	16	51	22	23	39	37
GNJMADOJ_00749	41	53	51	17	70	76	61	66	11	5	6	12	11	9	20	19
GNJMADOJ_00750	13	11	19	9	31	39	22	22	6	6	8	4	0	3	4	4
GNJMADOJ_00751	7	18	10	6	7	9	10	7	0	1	0	0	0	0	0	1
GNJMADOJ_00752	20	10	17	8	21	16	10	12	2	3	4	10	0	4	6	4
GNJMADOJ_00753	12	15	8	0	5	8	4	10	0	0	0	5	2	0	0	0
GNJMADOJ_00754	48	62	65	52	37	25	39	42	11	4	19	83	30	36	36	47
GNJMADOJ_00755	96	105	98	106	318	469	275	268	57	23	42	66	48	43	58	51
GNJMADOJ_00756	107	87	81	107	207	185	135	203	113	81	58	156	88	105	117	133
GNJMADOJ_00757	53	35	32	16	40	28	25	41	37	31	9	25	10	23	36	33
GNJMADOJ_00758	201	201	201	142	259	309	203	232	138	104	65	94	47	145	125	126
GNJMADOJ_00759	333	378	357	275	442	339	398	503	341	210	65	209	141	235	237	225
GNJMADOJ_00760	33	25	26	37	23	16	23	24	25	6	4	4	3	5	5	9
GNJMADOJ_00761	275	325	257	240	144	109	126	149	109	67	35	46	45	67	45	66
GNJMADOJ_00762	149	142	137	108	123	128	133	180	147	59	40	103	75	124	141	110
GNJMADOJ_00763	26	25	22	27	90	71	70	88	19	11	21	36	26	52	30	39
GNJMADOJ_00764	71	150	106	46	983	429	907	1163	139	88	164	340	87	178	230	148
GNJMADOJ_00765	59	60	66	46	38	57	32	57	15	23	27	45	60	27	67	22
GNJMADOJ_00766	26	38	36	23	63	44	58	49	59	29	23	105	51	79	84	77
GNJMADOJ_00767	10	11	4	8	4	7	7	13	6	6	9	4	2	3	4	6
GNJMADOJ_00768	466	614	620	362	682	565	575	712	459	294	181	310	200	338	320	317
GNJMADOJ_00769	50	32	31	43	199	166	117	164	53	40	68	100	139	135	136	81
GNJMADOJ_00770	297	488	400	230	243	154	152	214	64	52	33	155	60	114	114	93
GNJMADOJ_00771	7	3	1	4	16	10	13	16	9	2	3	8	6	21	14	9
GNJMADOJ_00772	43	9	25	33	30	33	32	24	38	44	11	16	13	19	18	22
GNJMADOJ_00773	42	17	34	35	53	51	48	50	50	55	14	44	27	34	37	47
GNJMADOJ_00774	19	8	9	16	17	33	39	44	40	30	25	16	5	25	12	18
GNJMADOJ_00775	19	22	13	18	32	18	13	35	28	34	15	21	22	29	21	19
GNJMADOJ_00776	0	0	0	0	0	0	0	0	0	0	0	0	0	0	0	0
GNJMADOJ_00777	134	112	134	130	249	188	240	267	289	173	68	133	126	201	144	130
GNJMADOJ_00778	25	35	30	29	57	60	40	47	17	13	0	9	18	14	9	18
GNJMADOJ_00779	1488	1248	1182	874	2137	1942	1683	2054	711	391	287	366	402	507	433	618
GNJMADOJ_00780	5913	4563	4313	4158	15918	9925	12205	16992	3537	2645	2442	4232	3823	5962	4833	6353
GNJMADOJ_00781	4142	3239	2803	4389	9043	5961	7048	9288	2655	1531	1485	3063	2031	3425	3019	3322
GNJMADOJ_00782	13	18	13	14	11	5	13	9	25	15	8	32	5	10	26	27
GNJMADOJ_00783	3	11	13	5	5	5	2	7	13	10	5	11	8	6	11	17
GNJMADOJ_00784	23	19	14	10	64	59	88	62	24	16	4	18	22	19	10	14
GNJMADOJ_00785	85	113	90	54	77	47	71	68	41	37	16	63	40	36	23	71
GNJMADOJ_00786	237	273	264	148	333	310	264	349	132	127	27	154	89	167	125	194
GNJMADOJ_00787	174	125	150	129	251	196	206	248	103	107	25	55	28	62	50	60
GNJMADOJ_00788	383	365	301	397	655	545	522	682	343	320	114	163	119	201	160	208
GNJMADOJ_00789	42	38	43	62	112	88	91	107	57	39	19	19	26	56	28	29
GNJMADOJ_00790	595	464	407	666	979	705	849	1061	568	593	169	275	140	417	265	335
GNJMADOJ_00791	79	64	78	114	80	54	68	73	73	43	17	42	23	67	60	39
GNJMADOJ_00792	194	198	179	128	106	147	75	110	55	43	20	69	27	45	38	48
GNJMADOJ_00793	296	334	315	242	292	328	183	303	126	112	114	118	58	104	128	109
GNJMADOJ_00794	17	9	12	9	15	11	23	21	12	3	11	27	12	19	10	8
GNJMADOJ_00795	38	43	35	20	63	35	54	53	44	34	16	42	25	36	29	40
GNJMADOJ_00796	121	120	152	72	206	183	188	200	155	66	58	97	58	124	66	113
GNJMADOJ_00797	21	8	21	20	25	39	28	38	19	17	9	23	15	20	15	22
GNJMADOJ_00798	555	733	792	339	562	504	480	664	403	254	188	339	224	309	317	307
GNJMADOJ_00799	139	265	212	89	300	249	256	274	95	61	132	235	127	147	160	133
GNJMADOJ_00800	22	22	10	23	330	322	253	239	44	63	154	173	276	111	158	85
GNJMADOJ_00801	89	138	97	68	95	132	101	153	31	37	30	84	36	45	87	65
GNJMADOJ_00802	4446	6393	5965	2624	8642	9671	7054	8848	1014	738	1338	2412	2910	2308	2566	2397
GNJMADOJ_00803	45	68	39	42	46	30	51	42	19	14	20	120	50	40	100	55
GNJMADOJ_00804	41	31	21	29	41	32	38	46	15	5	49	102	49	39	39	37
GNJMADOJ_00805	22	16	23	14	36	18	18	24	8	18	13	82	23	19	35	20
GNJMADOJ_00806	69	65	59	44	85	78	68	88	70	27	44	156	45	68	109	86
GNJMADOJ_00807	103	120	89	68	118	163	114	156	47	13	19	44	42	30	41	23
GNJMADOJ_00808	2117	3322	3186	1326	777	1069	696	827	490	295	275	374	350	376	335	398
GNJMADOJ_00809	415	649	615	456	1261	1564	1181	1134	514	149	339	399	848	465	629	311
GNJMADOJ_00810	183	231	162	149	750	612	687	675	340	212	178	622	277	469	533	443
GNJMADOJ_00811	134	163	140	125	521	378	408	505	223	140	119	286	131	242	243	200
GNJMADOJ_00812	54	70	76	91	165	187	159	294	149	118	179	606	331	335	457	199
GNJMADOJ_00813	231	168	197	210	556	488	382	594	595	407	835	2464	1825	1472	2038	1497
GNJMADOJ_00814	1452	1609	1400	1132	2009	1062	1708	2231	1076	764	737	1469	727	1435	1335	1186
GNJMADOJ_00815	2105	3205	2758	1284	6877	4492	6575	9147	1148	687	741	867	929	1617	1266	1542
GNJMADOJ_00816	1217	354	429	860	3628	2071	3067	3968	1451	1146	775	1228	823	1987	1290	1619
GNJMADOJ_00817	1003	533	534	916	2187	1303	1672	2195	1167	700	558	771	595	1277	892	1159
GNJMADOJ_00818	1690	1453	1322	1360	2761	1975	2368	2951	1682	1173	617	1030	626	1549	1043	1345
GNJMADOJ_00819	4598	4457	4459	3893	2105	2632	1868	2442	1184	851	545	620	570	850	731	839
GNJMADOJ_00820	2326	1799	1577	1496	1109	1046	1076	1468	626	553	302	432	205	590	387	509
GNJMADOJ_00821	9017	4971	4793	8077	8587	9231	8427	8478	2158	1719	1283	1645	795	2477	1565	1480
GNJMADOJ_00822	4017	3871	3524	3619	73274	36409	72917	82715	12129	12570	17238	15849	5142	29671	19042	8193
GNJMADOJ_00823	255	263	253	215	525	319	527	601	318	231	250	446	161	599	521	250
GNJMADOJ_00824	1202	385	409	1095	2148	1309	1967	2386	1744	1047	810	1776	1082	2881	1884	2252
GNJMADOJ_00825	990	546	512	815	2222	1636	1967	2424	1316	891	642	1337	1098	2168	1741	1906
GNJMADOJ_00826	677	568	442	634	1039	676	749	1033	898	471	401	659	579	1057	708	1116
GNJMADOJ_00827	988	656	702	560	2173	1716	1930	2302	885	728	431	1134	747	1603	1075	1319
GNJMADOJ_00828	1384	1028	1167	1145	2833	2077	2207	2908	980	852	764	1617	898	1759	1452	2003
GNJMADOJ_00829	321	316	283	236	723	682	604	636	212	161	117	169	80	234	194	156
GNJMADOJ_00830	324	195	163	266	385	310	404	489	730	340	163	560	308	639	504	533
GNJMADOJ_00831	657	206	138	547	1293	782	1004	1452	789	521	408	980	391	1144	826	959
GNJMADOJ_00832	1947	783	641	2098	4542	2456	3085	4552	2228	1278	1258	2328	1178	2839	2286	2512
GNJMADOJ_00833	4289	3427	3298	2790	6353	4289	5663	7073	4707	2590	1946	4198	2895	6698	4345	6145
GNJMADOJ_00834	3021	3076	2877	2191	2390	2356	2117	2721	1702	1028	1004	1947	1152	2043	1653	2374
GNJMADOJ_00835	167	127	107	142	291	200	308	352	278	148	100	406	157	340	278	286
GNJMADOJ_00836	346	187	198	303	795	647	640	849	580	421	394	1076	415	982	881	988
GNJMADOJ_00837	16764	13805	13260	15716	7685	9295	6614	10131	24498	20174	10993	11409	7397	20892	11431	23236
GNJMADOJ_00838	2526	1283	1383	1171	1954	1327	1817	2679	8911	6260	3164	5323	2817	4386	4106	6716
GNJMADOJ_00839	157	59	51	79	443	244	409	627	308	231	142	407	149	250	308	299
GNJMADOJ_00840	53534	57763	57904	42802	16962	17298	14256	20921	19648	16971	6788	7567	5622	11136	7498	12144
GNJMADOJ_00841	12885	11686	11644	7757	4793	5510	4624	6191	3759	2753	1416	2122	2090	4823	2813	6178
GNJMADOJ_00842	8550	10654	9610	6926	7176	6244	6034	7731	3681	1919	1173	1786	1744	2623	1911	3385
GNJMADOJ_00843	19359	14158	13244	11288	97803	48837	93291	113564	24138	22900	22045	29360	16726	50510	35122	32580
GNJMADOJ_00844	711	811	903	489	1125	918	851	1263	506	325	251	435	425	653	502	1102
GNJMADOJ_00845	67	76	76	34	104	101	93	120	14	35	15	88	60	42	64	35
GNJMADOJ_00846	889	1389	1284	596	521	376	537	663	756	385	266	451	698	1144	641	1777
GNJMADOJ_00847	1995	1641	1570	2114	7846	5400	6094	8446	3024	2168	2606	3653	2709	5585	4640	4510
GNJMADOJ_00848	156	242	251	140	189	168	162	198	459	164	111	210	445	471	351	989
GNJMADOJ_00849	792	1082	1045	542	1122	1036	1023	1632	1011	508	506	893	929	1267	1095	1684
GNJMADOJ_00850	213	191	156	151	348	181	301	437	154	121	110	286	140	252	210	200
GNJMADOJ_00851	259	215	230	165	783	442	656	940	339	203	167	321	125	354	304	228
GNJMADOJ_00852	86	60	49	63	647	355	586	719	204	162	98	191	80	242	231	153
GNJMADOJ_00853	48	16	28	46	657	397	589	784	127	120	97	201	52	178	178	81
GNJMADOJ_00854	94	63	62	58	1228	764	1272	1603	252	240	222	366	111	365	330	207
GNJMADOJ_00855	9954	8771	8098	7237	8488	4980	6784	8808	3204	2715	2089	2566	1514	3579	2756	2810
GNJMADOJ_00856	78259	69031	71272	55702	51632	31061	46656	62285	25821	20111	12687	19269	14455	34254	23960	31697
GNJMADOJ_00857	80116	41612	42502	74085	73443	42540	63773	86770	50200	31702	21733	30023	24030	73992	44013	59413
GNJMADOJ_00858	9294	6944	7263	7304	4854	4709	4390	6503	5870	4863	2409	2979	1854	4644	2846	4141
GNJMADOJ_00859	182	119	133	102	309	350	283	394	187	111	109	198	276	292	233	642
GNJMADOJ_00860	15381	8234	9048	12629	5880	6994	5112	6712	4387	2759	1610	3043	2206	4084	2441	4774
GNJMADOJ_00861	2658	1477	1361	1540	2318	1560	2102	2590	2195	1157	689	1498	1145	1995	1427	2254
GNJMADOJ_00862	4557	1654	1906	4060	5533	6511	5624	6988	2140	1805	1353	1932	1368	3957	2452	2627
GNJMADOJ_00863	7600	4361	4083	7198	6936	4930	6362	8458	8870	4461	2283	3953	1987	3109	2390	3873
GNJMADOJ_00864	5403	4075	3945	5043	6066	4024	4598	7208	6749	4031	3328	5872	2732	6446	4961	5717
GNJMADOJ_00865	162324	149062	111407	79001	30310	63341	24120	36639	8645	6089	4630	5209	7306	8821	5402	9911
GNJMADOJ_00866	5389	6337	5896	4053	5858	6425	4276	5355	2330	1564	1006	2000	1765	2558	2108	3563
GNJMADOJ_00867	21922	24904	23741	17119	26169	23777	22024	27246	15501	10542	5060	7015	7415	10760	7716	13439
GNJMADOJ_00868	9617	7999	8061	8536	14861	11961	12665	15781	9344	6050	3914	6461	5115	9279	6738	10602
GNJMADOJ_00869	5317	2662	2660	5124	8375	5971	7339	9285	5056	2938	2038	4473	3819	7273	5378	9140
GNJMADOJ_00870	1654	1323	1318	1474	36292	10016	28215	49904	9659	6975	7575	13555	6137	24812	16962	13293
GNJMADOJ_00871	734	376	391	565	11811	4511	9407	15906	4039	2369	2599	4537	2695	8965	5941	4566
GNJMADOJ_00872	4452	2119	2231	4523	62849	21410	55754	92096	26045	16853	17700	30145	14964	66610	42058	34303
GNJMADOJ_00873	30	37	30	18	127	125	132	150	31	20	3	32	22	28	28	9
GNJMADOJ_00874	1380	1499	1369	879	4075	2917	3461	4175	986	761	692	1315	1003	1394	1266	1868
GNJMADOJ_00875	472	340	297	362	2444	2385	2059	2289	441	280	286	457	464	614	737	623
GNJMADOJ_00876	10044	8150	7849	6616	9324	19966	7679	9194	905	519	658	935	1293	1883	1337	1663
GNJMADOJ_00877	19	11	10	6	8	18	16	13	11	4	5	2	2	14	9	3
GNJMADOJ_00878	6902	6373	6648	4016	10703	7500	9479	11677	3125	2221	1833	2343	1831	4150	2748	4187
GNJMADOJ_00879	564	642	565	412	1354	947	1281	1473	463	249	220	369	361	444	372	583
GNJMADOJ_00880	1032	934	796	806	2259	1574	1918	2361	1063	691	575	890	747	1112	920	1301
GNJMADOJ_00881	1082	854	827	784	3301	2236	3063	3722	1418	885	807	1858	1441	2522	1913	2643
GNJMADOJ_00882	1961	1756	1600	1627	2630	1705	2276	2784	1721	787	503	948	809	1394	1010	1426
GNJMADOJ_00883	5017	3805	3464	4187	6791	5027	5585	6923	3533	2005	1152	1983	1745	3398	2403	3362
GNJMADOJ_00884	4369	2582	2502	4160	6924	6453	6083	7119	4038	2344	1387	2135	1609	3818	2459	3414
GNJMADOJ_00885	9844	6531	6085	9415	10395	9168	8068	10588	5440	3556	2454	4478	3080	5807	4428	7076
GNJMADOJ_00886	18212	7269	6264	17089	27743	18152	23267	31326	25139	15666	10350	15264	12595	32553	19637	30883
GNJMADOJ_00887	1496	1099	1152	1231	1812	1587	1688	2238	1429	1049	919	1467	662	2141	1594	2014
GNJMADOJ_00888	2265	2142	2222	2004	4438	3240	3903	5139	1941	1413	1142	2432	1408	2799	2324	2635
GNJMADOJ_00889	57	87	69	98	48	26	44	91	160	51	67	128	82	118	156	90
GNJMADOJ_00890	1894	2374	2128	1563	967	795	796	1093	503	313	373	901	421	518	606	708
GNJMADOJ_00891	133	171	197	55	126	145	115	138	20	11	20	99	36	55	71	48
GNJMADOJ_00892	228	501	521	39	198	209	195	228	48	52	60	58	40	51	67	43
GNJMADOJ_00893	280	805	770	45	478	359	389	532	85	60	38	124	37	67	100	85
GNJMADOJ_00894	42	38	44	32	272	152	267	380	54	37	64	87	22	63	85	64
GNJMADOJ_00895	305	221	220	211	419	303	381	496	321	186	131	170	102	267	184	258
GNJMADOJ_00896	31	32	37	23	58	32	32	58	42	18	16	35	19	37	38	29
GNJMADOJ_00897	133	175	181	119	132	86	60	72	60	43	91	179	77	55	113	78
GNJMADOJ_00898	49	80	73	49	95	75	83	111	36	11	17	49	9	30	34	30
GNJMADOJ_00899	205	207	178	169	209	188	194	288	160	78	23	128	61	132	123	111
GNJMADOJ_00900	219	312	315	200	321	161	257	346	357	176	159	345	271	314	320	319
GNJMADOJ_00901	57	80	101	39	126	97	112	142	27	11	21	49	21	13	39	30
GNJMADOJ_00902	88	114	112	62	415	236	270	403	150	116	148	358	194	306	397	302
GNJMADOJ_00903	122	87	95	60	356	200	257	339	102	39	92	176	74	131	140	149
GNJMADOJ_00904	205	183	160	136	1205	627	951	1177	184	127	143	342	171	167	354	298
GNJMADOJ_00905	10379	6095	5499	9526	17122	14585	15299	18155	1281	986	832	872	520	1546	896	982
GNJMADOJ_00906	409	562	514	321	720	499	653	881	347	266	199	416	371	405	398	569
GNJMADOJ_00907	438	446	438	408	452	429	502	625	200	160	111	290	195	328	300	323
GNJMADOJ_00908	679	679	669	489	1291	1097	1054	1415	443	256	290	619	396	461	453	1918
GNJMADOJ_00909	627	537	428	482	1489	1023	1408	1731	472	283	196	343	171	329	308	537
GNJMADOJ_00910	469	401	454	259	920	491	859	1092	733	569	472	933	528	874	754	896
GNJMADOJ_00911	1311	1186	999	1113	1017	1043	879	1270	1669	2024	870	1256	929	1753	1263	2301
GNJMADOJ_00912	3485	3487	3322	2310	7004	5757	6142	7409	2292	1444	673	1445	1078	2106	1567	2112
GNJMADOJ_00913	5571	7012	6364	3638	14406	11802	11376	14626	2326	1529	1090	1600	1027	2060	1913	2530
GNJMADOJ_00914	1516	652	717	1336	4681	4599	3957	4796	1500	1262	756	957	486	1371	954	846
GNJMADOJ_00915	774	432	392	510	1147	1239	1211	1266	859	436	199	457	229	640	427	497
GNJMADOJ_00916	3881	5088	4551	2481	8043	4915	6809	8580	4157	2741	1698	2213	1763	3448	2032	3238
GNJMADOJ_00917	8857	10722	10519	7861	6620	9005	5799	6248	6811	5808	2636	1877	4133	2545	2260	4889
GNJMADOJ_00918	1584	874	978	1059	1885	2225	1539	2110	838	716	556	1095	712	1126	1041	1333
GNJMADOJ_00919	910	936	938	556	1631	1944	1384	1511	606	443	572	1436	945	1243	1285	1675
GNJMADOJ_00920	5031	5495	5020	3521	9635	8388	7530	9511	2482	2276	1358	1998	1608	1607	1646	1632
GNJMADOJ_00921	10054	5275	5447	9472	20749	15580	16009	20929	6249	4491	3188	6533	3138	6858	5569	5654
GNJMADOJ_00922	2583	1260	1248	2197	5666	4615	3958	5481	1668	1326	1077	1816	1167	2245	1783	1826
GNJMADOJ_00923	2137	835	782	2162	5398	3944	4634	6042	2427	1956	1121	1861	1286	3184	2183	2443
GNJMADOJ_00924	82	73	69	54	131	91	126	125	37	21	17	26	18	37	31	35
GNJMADOJ_00925	191	142	115	167	147	162	162	137	51	41	44	26	21	33	35	47
GNJMADOJ_00926	196	140	148	109	82	79	57	77	58	41	20	22	29	28	27	36
GNJMADOJ_00927	258	253	232	232	200	159	156	192	67	62	24	50	46	80	50	69
GNJMADOJ_00928	7166	5872	5481	5583	6390	6101	5412	6469	2815	1743	973	1540	1272	2286	1679	2249
GNJMADOJ_00929	2883	1456	1429	2749	5270	4577	4458	5010	1787	1288	763	1720	1029	1893	1597	1709
GNJMADOJ_00930	2256	1265	1189	2428	5928	4910	5113	6027	3944	2542	1376	2580	1611	3419	2443	3235
GNJMADOJ_00931	1325	907	929	1351	2883	2502	2606	3058	4568	1900	745	1393	989	2424	1855	1850
GNJMADOJ_00932	5055	1843	1475	3760	6851	4639	5515	7762	14524	2909	1252	3388	1741	4499	3283	2703
GNJMADOJ_00933	2189	1867	1949	1921	4200	4654	3513	4434	1490	1134	673	1275	652	1456	1272	1217
GNJMADOJ_00934	54	61	67	23	29	17	10	102	101	46	12	79	30	36	55	64
GNJMADOJ_00935	232	202	202	490	484	254	319	126	135	110	72	315	120	371	370	353
GNJMADOJ_00936	2397	1503	1539	2004	5345	6723	4531	5585	1422	1042	903	1599	985	2167	1717	1753
GNJMADOJ_00937	2379	2593	2700	1562	1510	2086	1288	1594	578	364	399	683	664	886	723	1125
GNJMADOJ_00938	277	322	338	145	785	612	555	793	211	170	430	706	617	577	875	524
GNJMADOJ_00939	421	503	411	275	526	275	385	594	199	155	138	408	245	479	466	413
GNJMADOJ_00940	2547	2759	2627	1528	3970	3441	3242	4248	1571	1087	860	1846	1407	2611	2140	2619
GNJMADOJ_00941	1947	963	1101	2067	6345	8970	6650	7989	17641	5216	2868	2705	2254	2876	2719	4960
GNJMADOJ_00942	29	14	16	14	25	19	11	13	16	5	6	5	12	9	9	20
GNJMADOJ_00943	2444	2099	2063	2168	3621	2714	2877	3884	1469	974	983	2929	1503	1368	1601	2642
GNJMADOJ_00944	216	205	174	93	344	287	325	425	91	76	111	226	188	174	190	282
GNJMADOJ_00945	2068	1434	1446	1862	2780	2530	2596	3217	1922	1091	705	1652	1151	1326	1249	1874
GNJMADOJ_00946	749	396	389	506	2945	2090	2874	3618	1162	537	488	1162	694	1222	1027	1134
GNJMADOJ_00947	82	60	50	67	822	656	796	987	191	96	112	202	111	293	231	180
GNJMADOJ_00948	549	349	305	436	4462	3026	4458	5503	1063	719	524	857	368	1142	933	1105
GNJMADOJ_00949	829	560	507	702	10416	6929	10075	12518	1989	1340	1293	1454	734	2926	1950	2256
GNJMADOJ_00950	225	247	206	257	3692	2419	2948	4117	871	508	463	657	213	722	561	699
GNJMADOJ_00951	213	153	152	166	1765	1533	1603	2209	213	131	106	169	73	176	112	207
GNJMADOJ_00952	282	155	158	223	1925	1522	2054	2505	374	195	130	305	162	387	307	327
GNJMADOJ_00953	1056	612	597	760	3208	2710	2666	3357	1009	647	610	856	540	1610	1213	1097
GNJMADOJ_00954	8979	3184	3311	6878	36860	23654	35011	42690	4332	2659	4162	4713	2058	11069	6455	4514
GNJMADOJ_00955	25298	16212	17753	21399	69847	42109	65671	84455	7522	5020	8323	8810	4693	23103	13846	10731
GNJMADOJ_00956	9667	6582	6401	10590	36896	37913	30746	35898	7138	5327	3289	4042	3220	6107	4612	6978
GNJMADOJ_00957	2689	2330	2447	1968	3324	3128	2862	3832	926	721	565	1297	808	1568	1176	1357
GNJMADOJ_00958	406	302	269	341	1303	861	1041	1244	396	315	321	678	309	755	626	579
GNJMADOJ_00959	771	472	523	556	471	420	459	582	73	98	45	171	44	140	110	102
GNJMADOJ_00960	1563	779	751	1253	1255	875	1178	1357	425	359	256	376	182	505	394	298
GNJMADOJ_00961	3161	1596	1585	2614	3755	3740	3398	4156	812	718	436	568	355	899	704	658
GNJMADOJ_00962	532	620	555	333	653	429	612	682	380	279	123	298	199	341	236	465
GNJMADOJ_00963	1213	1486	1551	870	1115	709	899	1228	959	669	277	382	488	811	450	1043
GNJMADOJ_00964	1323	1443	1361	1007	1696	1132	1691	1956	1656	967	416	646	810	1435	853	2016
GNJMADOJ_00965	3818	4929	4453	3132	1478	1763	1398	1674	1700	1006	403	716	494	909	736	1049
GNJMADOJ_00966	3382	2534	2493	3131	6988	5952	5247	6937	3322	2072	1715	3051	2045	4482	3412	3470
GNJMADOJ_00967	4365	4613	4187	3421	4898	5311	3744	4592	1945	1246	1030	2054	1511	2385	1928	2441
GNJMADOJ_00968	25043	30926	29637	15987	28557	25450	24290	29205	12255	7179	4690	7677	7303	12655	9380	13124
GNJMADOJ_00969	926	1383	1369	408	942	1318	1125	1116	196	87	120	308	385	342	324	386
GNJMADOJ_00970	196	304	322	106	255	308	208	304	41	58	86	284	162	125	185	146
GNJMADOJ_00971	84	115	119	109	192	218	148	230	52	49	76	184	99	71	114	85
GNJMADOJ_00972	18	30	22	38	45	14	35	44	41	27	21	105	67	67	73	60
GNJMADOJ_00973	76	117	70	93	92	69	77	78	252	122	75	151	181	174	173	202
GNJMADOJ_00974	3	0	3	3	8	5	12	14	11	2	0	11	3	7	7	5
GNJMADOJ_00975	65	36	48	61	117	84	84	121	82	47	38	94	44	98	96	60
GNJMADOJ_00976	407	365	384	322	289	225	261	307	366	237	154	320	258	397	322	381
GNJMADOJ_00977	76	144	104	61	122	82	103	182	73	89	56	142	72	147	96	139
GNJMADOJ_00978	3387	3352	3498	2710	2760	2577	2428	3227	1202	944	627	1813	941	1263	1379	1737
GNJMADOJ_00979	44393	34803	33832	35888	18826	16364	15679	22315	16941	14943	9252	20277	8668	18797	17067	18751
GNJMADOJ_00980	82014	41606	40528	70555	49959	47005	46508	68350	52460	38276	18656	26327	17035	49742	32703	47318
GNJMADOJ_00981	14828	19291	19529	10607	8614	8698	5900	8317	1675	1738	1739	2541	2431	2957	2992	2907
GNJMADOJ_00982	1954	2300	2286	1653	3412	2295	2808	3738	561	408	465	468	406	818	676	561
GNJMADOJ_00983	729	909	854	632	545	403	490	584	231	109	162	245	147	376	289	283
GNJMADOJ_00984	4095	2334	2038	2605	2209	3309	3201	1949	890	2433	621	274	352	1005	470	1887
GNJMADOJ_00985	4271	1836	1612	2663	2843	3009	3779	2232	1477	4030	1080	681	480	1893	946	2479
GNJMADOJ_00986	1075	370	375	565	962	795	1091	811	358	1075	330	287	159	712	329	849
GNJMADOJ_00987	445	535	419	378	186	193	154	174	33	74	19	60	39	57	63	57
GNJMADOJ_00988	1054	827	811	1077	1768	1137	1366	1875	842	602	647	1234	410	1048	1047	821
GNJMADOJ_00989	1352	771	758	1215	2013	1517	1696	2374	1917	1143	706	1238	941	1883	1305	1795
GNJMADOJ_00990	313	105	93	289	802	426	654	958	722	442	291	348	275	651	432	591
GNJMADOJ_00991	618	230	209	633	2315	1610	2239	2713	2058	1354	639	894	628	2290	1332	1610
GNJMADOJ_00992	466	174	170	493	1537	1025	1421	1758	1446	1028	531	522	402	1164	740	951
GNJMADOJ_00993	293	136	117	257	922	526	772	972	846	545	346	358	251	719	398	510
GNJMADOJ_00994	304	161	151	224	799	563	818	1029	689	540	213	312	187	609	377	417
GNJMADOJ_00995	244	287	249	243	419	389	453	600	434	254	133	278	136	362	229	278
GNJMADOJ_00996	1199	1223	1226	1086	1444	1036	1129	1549	1161	613	410	1208	841	1366	1061	1889
GNJMADOJ_00997	3058	435	334	1269	1880	2767	2789	1528	555	1401	438	239	184	479	297	759
GNJMADOJ_00998	7086	1042	827	2663	4257	5453	5711	3404	1550	3945	929	783	508	1411	845	1886
GNJMADOJ_00999	1254	170	199	481	905	1219	1056	690	259	531	235	285	199	351	287	460
GNJMADOJ_01000	1284	861	849	948	698	1537	655	654	233	182	122	155	198	285	188	238
GNJMADOJ_01001	434	240	209	425	1272	1142	1163	1299	783	538	379	670	430	829	685	716
GNJMADOJ_01002	745	349	280	623	2498	1662	2146	2796	1358	1090	717	1249	636	1820	1451	1328
GNJMADOJ_01003	194	78	96	161	733	471	751	903	373	287	182	314	155	432	355	374
GNJMADOJ_01004	1454	877	899	1366	3478	2958	2960	3607	1839	1338	943	1306	806	2067	1517	1590
GNJMADOJ_01005	1631	881	1060	1419	3078	2956	2783	3250	1531	1134	836	1213	765	1830	1357	1444
GNJMADOJ_01006	3423	2348	2241	3152	4729	4010	3651	4990	3067	1683	1206	1738	1359	3146	2248	2504
GNJMADOJ_01007	416917	419157	382032	425685	249889	255316	215160	289396	110154	90335	25888	28945	33416	65987	34476	62662
GNJMADOJ_01008	391000	377698	372884	337569	282636	297285	246648	321475	89888	66646	27205	32970	32563	86440	37236	82446
GNJMADOJ_01009	379	61	79	225	165	191	164	190	130	63	54	119	88	186	88	157
GNJMADOJ_01010	401	238	219	288	389	255	363	477	474	243	189	413	423	688	479	897
GNJMADOJ_01011	114	82	51	69	76	66	84	88	147	71	51	110	102	113	113	203
GNJMADOJ_01012	398	406	317	287	885	896	862	949	488	243	231	385	285	521	549	497
GNJMADOJ_01013	686	804	775	490	2036	2212	1818	2014	502	319	205	712	362	672	567	720
GNJMADOJ_01014	635	789	906	482	2747	1616	2714	3179	262	304	247	264	91	184	161	167
GNJMADOJ_01015	1003	1305	1412	933	5464	3377	5202	5714	271	548	622	382	80	336	284	236
GNJMADOJ_01016	422	584	527	516	2501	1301	2109	2669	204	297	274	179	48	150	127	122
GNJMADOJ_01017	320	221	240	345	1860	1056	1653	2040	94	141	172	152	41	117	124	111
GNJMADOJ_01018	386	365	241	390	4053	3127	3563	4207	169	270	317	262	64	233	181	158
GNJMADOJ_01019	1467	1480	1469	1174	4552	4083	4499	5076	1473	1216	794	2108	851	1075	1119	1426
GNJMADOJ_01020	869	1008	943	772	948	833	878	1117	761	490	437	1537	552	754	739	1034
GNJMADOJ_01021	173	218	179	141	287	297	288	395	253	139	130	505	249	344	257	371
GNJMADOJ_01022	7	17	5	6	24	25	20	34	49	18	12	29	13	42	22	24
GNJMADOJ_01023	2563	1962	1700	1939	13715	8029	11765	14111	3757	2718	2087	2741	1896	4718	3541	3795
GNJMADOJ_01024	150	144	132	79	353	230	411	502	248	160	154	541	226	456	389	393
GNJMADOJ_01025	21	18	13	16	73	25	57	80	34	15	13	95	27	39	52	43
GNJMADOJ_01026	43	51	70	30	111	126	90	104	17	28	68	308	88	69	120	29
GNJMADOJ_01027	218	274	208	187	212	104	210	264	188	202	246	1289	395	341	547	468
GNJMADOJ_01028	1583	2157	1883	1024	3372	2093	3051	4196	1125	1217	1307	4407	2098	1742	2555	2857
GNJMADOJ_01029	1962	3597	3163	1005	2713	1938	2323	3293	1282	1190	789	2726	1500	1169	1937	2353
GNJMADOJ_01030	27	53	25	11	22	42	39	40	6	9	1	42	18	7	32	7
GNJMADOJ_01031	13	17	6	4	215	200	138	203	7	13	29	85	39	47	60	26
GNJMADOJ_01032	121	184	206	123	1906	2096	1730	2205	119	129	298	411	213	309	388	230
GNJMADOJ_01033	46	52	41	42	408	66	348	475	49	86	33	93	35	54	37	40
GNJMADOJ_01034	71	111	100	64	1622	356	1372	1503	37	130	18	86	33	26	50	23
GNJMADOJ_01035	79	138	136	68	3966	608	3197	3505	98	483	92	153	38	88	109	76
GNJMADOJ_01036	51	93	89	35	1165	234	971	966	38	95	29	93	35	37	46	34
GNJMADOJ_01037	143	211	185	58	2579	659	2276	2441	83	254	82	151	88	100	126	68
GNJMADOJ_01038	25	50	63	23	442	109	382	387	17	55	14	22	14	16	26	10
GNJMADOJ_01039	230	243	310	130	2911	969	2829	2836	96	470	159	190	97	160	146	164
GNJMADOJ_01040	5	12	5	13	86	13	120	110	3	10	8	19	2	6	8	1
GNJMADOJ_01041	59	77	61	47	1555	304	1380	1510	58	351	137	169	46	121	114	101
GNJMADOJ_01042	23	29	20	30	679	164	720	731	50	147	40	82	30	63	72	47
GNJMADOJ_01043	21	43	49	18	304	114	289	398	25	56	20	42	25	22	18	20
GNJMADOJ_01044	13	14	10	8	62	21	54	55	1	13	5	3	4	3	2	3
GNJMADOJ_01045	36	68	39	9	217	89	203	258	24	35	2	42	32	26	44	22
GNJMADOJ_01046	24	38	20	26	119	54	130	150	21	24	10	31	13	18	33	18
GNJMADOJ_01047	84	85	84	53	1573	478	1422	1734	54	263	42	95	33	95	88	83
GNJMADOJ_01048	507	889	784	371	11396	3097	11079	12572	402	2619	321	504	181	465	354	375
GNJMADOJ_01049	429	769	650	302	18642	5068	17209	20500	711	6014	598	1058	362	979	810	837
GNJMADOJ_01050	467	1306	1109	373	3764	774	3160	3425	219	1092	234	483	156	242	295	225
GNJMADOJ_01051	479	1080	860	337	4933	1317	4385	4785	461	1717	476	1161	359	499	737	562
GNJMADOJ_01052	9	20	14	13	147	37	134	144	5	50	13	23	7	5	22	4
GNJMADOJ_01053	5	1	7	0	81	19	69	57	4	20	14	18	2	8	5	0
GNJMADOJ_01054	2	14	15	6	142	54	118	123	25	65	38	61	45	13	38	12
GNJMADOJ_01055	119	211	192	99	1091	529	935	986	171	663	332	964	424	386	895	255
GNJMADOJ_01056	24	35	46	18	288	108	313	324	33	28	32	87	40	40	56	26
GNJMADOJ_01057	114	193	230	102	1670	190	1415	1838	98	175	175	355	198	164	229	168
GNJMADOJ_01058	271	610	623	200	7045	1547	6153	7818	763	775	1159	1816	714	1279	1735	653
GNJMADOJ_01059	99	199	228	70	3322	598	2998	3483	150	341	249	556	186	322	429	142
GNJMADOJ_01060	30	61	56	11	1215	156	1274	1402	24	124	34	49	30	38	41	38
GNJMADOJ_01061	78	131	117	34	1197	202	1313	1590	25	161	17	76	12	44	50	67
GNJMADOJ_01062	638	1323	1274	400	4711	831	4358	5557	136	639	230	278	139	208	232	251
GNJMADOJ_01063	215	403	403	169	1188	303	1032	1249	60	142	104	135	78	74	109	113
GNJMADOJ_01064	59	87	94	70	446	143	471	523	36	54	60	66	26	33	61	40
GNJMADOJ_01065	144	256	261	108	651	251	634	740	91	111	90	171	89	51	77	57
GNJMADOJ_01066	233	306	271	161	546	196	606	761	81	89	215	122	185	105	97	231
GNJMADOJ_01067	324	341	287	198	450	131	479	578	43	110	74	105	62	66	98	157
GNJMADOJ_01068	8123	5344	5040	6730	2338	2903	2193	2979	237	247	316	633	424	440	636	538
GNJMADOJ_01069	79959	46145	45456	57560	1202	5865	1529	1688	162	184	120	434	211	311	296	269
GNJMADOJ_01070	142552	110847	104908	94539	1871	10087	2068	2784	177	286	70	308	205	416	191	252
GNJMADOJ_01071	227374	186952	169173	171185	3004	17134	3260	3891	239	491	141	387	262	504	241	351
GNJMADOJ_01072	338233	341556	296239	272953	6020	33827	5944	7590	465	790	223	781	550	892	477	800
GNJMADOJ_01073	587	407	431	407	201	253	177	222	212	118	130	259	222	282	326	352
GNJMADOJ_01074	4998	8472	8181	3313	6033	5456	4907	6254	6754	3562	3135	6412	4078	9412	8476	8467
GNJMADOJ_01075	1104	782	823	894	6012	3352	5911	6464	5811	3234	3042	6294	4491	9162	7736	8365
GNJMADOJ_01076	1015	786	825	891	9444	4296	8065	10156	9611	5213	5191	8812	8742	11924	11227	14512
GNJMADOJ_01077	153	132	133	133	1546	606	1134	1510	1821	1073	1025	1329	1493	1968	1687	2506
GNJMADOJ_01078	1019	1059	894	822	14488	5536	12824	16492	16693	7915	8969	13293	16067	24284	20036	29236
GNJMADOJ_01079	54	66	77	42	452	151	325	431	717	342	373	525	710	567	534	1112
GNJMADOJ_01080	23	24	40	15	17	26	16	17	75	27	39	105	55	80	61	67
GNJMADOJ_01081	43	24	36	10	19	14	20	34	58	68	45	227	52	108	78	81
GNJMADOJ_01082	237	242	234	195	181	165	186	189	399	361	178	380	210	546	295	374
GNJMADOJ_01083	144	118	119	94	75	96	84	107	266	186	61	189	86	190	124	142
GNJMADOJ_01084	346	389	404	374	297	254	256	314	877	549	208	625	334	628	420	607
GNJMADOJ_01085	68	66	95	67	54	51	60	61	227	144	44	128	95	194	106	128
GNJMADOJ_01086	145	123	124	124	106	75	106	137	320	171	61	197	108	203	103	229
GNJMADOJ_01087	21	44	27	21	26	27	23	25	47	32	12	34	22	38	15	35
GNJMADOJ_01088	168	159	146	132	150	112	98	113	181	120	46	93	71	155	93	115
GNJMADOJ_01089	107	84	81	76	115	85	101	125	127	57	72	145	45	141	111	146
GNJMADOJ_01090	73	76	93	46	131	95	118	133	164	98	94	260	48	202	119	144
GNJMADOJ_01091	3442	3409	3488	2274	3422	2875	3085	3471	3002	1813	1173	2400	1654	3195	2338	3262
GNJMADOJ_01092	223	209	190	189	468	351	429	488	459	211	156	382	247	449	308	401
GNJMADOJ_01093	519	738	672	450	663	586	569	695	623	368	226	593	455	567	566	815
GNJMADOJ_01094	1194	1781	1692	797	1400	973	1433	1732	1631	949	764	3804	1580	2065	2031	3276
GNJMADOJ_01095	3246	3295	3459	2714	4393	3612	3685	5046	2680	2002	1472	2557	1750	3484	2905	3737
GNJMADOJ_01096	2466	2384	2069	2043	3394	3086	2904	3911	1511	1125	956	1781	948	2098	1746	2114
GNJMADOJ_01097	546	790	799	452	402	468	375	427	280	155	114	244	112	246	219	310
GNJMADOJ_01098	1046	2056	2098	633	503	533	527	759	348	211	144	282	212	484	290	683
GNJMADOJ_01099	321	1218	936	163	121	82	109	171	35	36	31	55	51	61	53	173
GNJMADOJ_01100	1033	3353	2492	331	526	290	432	597	165	138	109	232	140	271	187	486
GNJMADOJ_01101	344	1065	819	84	166	83	143	228	23	16	19	80	45	75	42	129
GNJMADOJ_01102	2832	1916	2250	2005	2614	2385	2325	3182	2274	1697	1006	1674	990	1979	1447	1839
GNJMADOJ_01103	109	55	59	55	78	84	98	111	99	56	34	126	60	79	74	64
GNJMADOJ_01104	3634	3445	2994	3348	1607	1228	1288	1588	985	609	426	1262	827	851	720	1073
GNJMADOJ_01105	23092	28254	27934	15367	22671	14826	22198	25367	9132	7746	6320	16560	9245	13554	12158	17390
GNJMADOJ_01106	605	497	444	397	421	263	327	429	336	211	209	935	334	537	552	490
GNJMADOJ_01107	12336	6318	5751	8288	51847	33963	49953	59205	16583	11836	8590	14936	9113	23860	16009	19122
GNJMADOJ_01108	16024	21155	19171	12534	4174	6627	4246	4616	1869	1613	1137	1329	1524	1215	1126	1273
GNJMADOJ_01109	580	670	568	380	121	137	136	83	56	59	35	109	61	89	95	63
GNJMADOJ_01110	237	280	278	227	360	446	306	234	156	160	179	328	100	280	315	264
GNJMADOJ_01111	305	491	442	299	498	547	432	411	397	326	419	885	245	1010	793	461
GNJMADOJ_01112	197	288	284	150	206	235	171	294	470	393	395	908	279	1027	791	397
GNJMADOJ_01113	87	151	165	67	70	85	46	250	374	301	211	740	195	633	575	233
GNJMADOJ_01114	1069	1109	930	517	3401	2628	3324	3745	914	645	744	1420	706	1338	1314	1452
GNJMADOJ_01115	1642	1527	1335	1207	1714	1160	1499	1831	1082	762	541	1259	753	1294	1027	1423
GNJMADOJ_01116	15240	10491	10252	11877	8239	7045	6863	9458	6390	4890	2598	4740	2894	5916	4243	6664
GNJMADOJ_01117	10555	2914	3485	13030	4742	10478	4821	5836	3799	2140	1275	1358	2188	4699	3266	5546
GNJMADOJ_01118	196	238	241	178	271	373	206	304	110	78	73	199	138	172	167	120
GNJMADOJ_01119	486	459	458	468	520	380	526	649	1325	713	829	2362	1379	2766	2441	2523
GNJMADOJ_01120	1062	957	786	971	2029	1110	1663	2558	3389	2060	2477	6332	3870	6694	6468	8145
GNJMADOJ_01121	1386	986	943	1140	2700	1673	2217	3224	2842	2161	2896	7081	4996	6758	7470	9003
GNJMADOJ_01122	1280	921	1017	1079	1297	913	1117	1577	1238	933	736	1177	600	2040	1310	1458
GNJMADOJ_01123	262	245	128	170	10954	4428	11378	14925	3418	2298	3700	5735	3313	9690	7282	5046
GNJMADOJ_01124	316	224	173	188	8402	4300	8347	10485	2061	1600	2574	4501	2099	6423	4778	3553
GNJMADOJ_01125	207	122	69	138	7200	3618	6533	9216	1542	1162	1803	4431	1997	4831	3993	3082
GNJMADOJ_01126	3675	903	817	3638	340	549	367	506	492	765	128	320	186	280	200	301
GNJMADOJ_01127	17326	6699	6219	14956	996	1469	961	1506	2260	3069	505	1154	551	875	682	1181
GNJMADOJ_01128	4822	3687	3540	3367	133	208	112	149	396	526	102	196	90	139	81	186
GNJMADOJ_01129	1921	1510	1443	1266	45	87	67	61	183	238	19	137	37	68	32	77
GNJMADOJ_01130	1503	643	661	1001	366	306	368	452	323	155	84	153	236	486	238	525
GNJMADOJ_01131	4149	3978	3996	3490	2938	3966	2614	3155	4628	3034	1486	4265	3614	2637	2887	6075
GNJMADOJ_01132	1791	1193	1254	1424	901	2190	1247	1335	1916	1269	530	989	593	653	677	1159
GNJMADOJ_01133	168	84	84	108	592	336	519	671	925	505	376	1516	845	1197	1109	892
GNJMADOJ_01134	123	141	112	103	23261	25314	19607	26645	2654	2187	1927	4613	3714	6284	5737	6110
GNJMADOJ_01135	3711	5653	4997	2874	10836	12715	10083	10872	2503	2211	3613	5541	8014	5724	8786	9616
GNJMADOJ_01136	272	245	201	195	315	212	371	440	284	198	166	650	269	340	512	509
GNJMADOJ_01137	2182	2250	2108	1295	2246	2076	1791	2216	2134	663	487	1703	2814	2237	1960	3371
GNJMADOJ_01138	409	590	533	298	219	205	157	210	249	120	46	259	310	242	212	348
GNJMADOJ_01139	5966	15737	10971	2776	2766	5872	2887	4123	414	456	322	191	414	147	229	245
GNJMADOJ_01140	34526	20407	18989	36827	7062	18837	6822	10267	14089	13971	3630	1958	1690	2672	2040	3816
GNJMADOJ_01141	8860	2897	2981	7860	2174	3819	2456	3023	1611	1166	608	1167	507	1061	771	1149
GNJMADOJ_01142	24578	4147	4855	34494	11188	19988	12046	14461	555	374	280	415	191	583	310	470
GNJMADOJ_01143	70642	14301	16169	103951	23491	34392	26459	32143	1568	1040	737	1139	446	1917	819	1277
GNJMADOJ_01144	99067	17574	20935	124041	21051	27069	25427	30305	1422	1004	558	776	240	1284	463	899
GNJMADOJ_01145	142254	39915	42471	194599	21108	25556	23643	26930	1459	837	588	689	231	1367	422	795
GNJMADOJ_01146	206788	77045	86245	202512	32116	42154	34705	41478	1978	1187	738	892	326	1770	575	1212
GNJMADOJ_01147	24404	4524	4000	15492	6514	4510	8782	7803	884	679	324	1198	571	1142	842	1302
GNJMADOJ_01148	6768	1121	1141	4660	1453	836	1834	1546	44	61	40	183	20	48	69	93
GNJMADOJ_01149	25500	4662	4221	18481	6335	4296	8744	7633	152	263	94	659	67	219	223	221
GNJMADOJ_01150	3261	2777	2637	3116	5855	6872	5322	6145	369	239	171	192	172	429	230	222
GNJMADOJ_01151	5202	3834	3912	4345	10624	12392	9647	10868	1569	996	721	1009	903	1961	1096	1542
GNJMADOJ_01152	955	1249	1146	926	944	1072	831	983	232	176	113	464	327	347	344	486
GNJMADOJ_01153	360	614	591	233	360	316	306	507	35	20	16	114	40	55	60	33
GNJMADOJ_01154	1900	554	304	2243	1281	920	854	1412	23	46	72	149	48	61	97	66
GNJMADOJ_01155	1573	724	313	1243	573	433	395	601	69	143	115	229	64	69	168	83
GNJMADOJ_01156	5834	3641	4186	5013	2492	5261	2068	3165	272	337	346	679	459	379	497	478
GNJMADOJ_01157	568	392	416	580	904	1741	942	1274	41	38	43	144	62	65	121	121
GNJMADOJ_01158	6162	4847	4157	5479	1441	3350	1472	1752	549	392	355	932	557	693	644	746
GNJMADOJ_01159	303	115	127	214	173	180	181	215	115	87	84	267	118	191	189	135
GNJMADOJ_01160	839	156	145	709	397	434	326	404	196	100	95	243	128	286	242	250
GNJMADOJ_01161	11021	2628	2569	7506	1099	1945	1129	1439	861	551	333	742	515	943	791	809
GNJMADOJ_01162	16103	8252	7015	7148	432	1296	506	572	368	235	174	379	267	364	239	359
GNJMADOJ_01163	1152	1341	1359	658	502	552	515	735	231	208	160	384	225	212	229	418
GNJMADOJ_01164	9631	12938	12491	7289	13373	10566	11598	16225	2541	12645	3967	3946	1636	2992	2343	3192
GNJMADOJ_01165	69	80	95	46	333	178	204	317	17	46	23	79	44	36	43	44
GNJMADOJ_01166	188	192	200	104	983	627	855	1006	133	98	116	188	130	225	186	178
GNJMADOJ_01167	275	243	241	172	1393	1034	1036	1381	189	85	104	204	139	277	210	225
GNJMADOJ_01168	1067	1143	931	967	8760	8925	7178	8941	1330	990	2560	2671	4061	4717	4797	2280
GNJMADOJ_01169	1070	1407	1328	1011	4139	2816	2954	4249	1075	841	1255	3462	1385	2657	2765	2286
GNJMADOJ_01170	28925	51587	44031	26239	17175	25579	16356	17734	2572	1497	2773	4117	4444	4460	4500	5404
GNJMADOJ_01171	165	144	115	136	442	432	341	419	238	108	130	515	291	307	374	330
GNJMADOJ_01172	201	168	130	188	544	478	445	470	305	200	209	675	309	402	477	547
GNJMADOJ_01173	4036448	4175107	4432035	3688992	4309224	7789496	4145310	2720224	1921241	2131059	1618379	1361213	3447209	2640947	1869273	2032933
GNJMADOJ_01174	2411	816	663	3433	647	858	531	629	449	299	188	424	329	451	393	506
GNJMADOJ_01175	7970	531	577	10643	618	796	434	789	356	845	176	333	148	358	303	310
GNJMADOJ_01176	14335	5037	4756	17552	3027	4976	2507	2795	1312	1695	457	1170	864	1166	896	1207
GNJMADOJ_01177	840569	227163	232734	1142613	25394	27261	18884	37348	19341	116689	4620	6070	2733	6525	4668	6562
GNJMADOJ_01178	3814	3583	3531	3171	4652	4607	3803	5140	908	916	992	1864	1656	2408	2261	2970
GNJMADOJ_01179	1922	2307	2195	1015	5562	5039	5020	6445	2072	1329	1177	2500	2913	2787	2843	3932
GNJMADOJ_01180	856	900	851	561	2009	1563	1804	2384	1145	566	674	1832	1474	1621	1457	2047
GNJMADOJ_01181	1579	1852	1633	1220	5243	3792	5156	5958	1702	1211	885	3151	1454	2451	2501	2693
GNJMADOJ_01182	10764	20298	18071	5127	3270	2449	3189	3289	4713	4086	2039	5724	2223	3937	3698	5412
GNJMADOJ_01183	1843	1372	1346	1763	2959	2418	2454	3350	1015	840	608	1078	862	1368	1066	1472
GNJMADOJ_01184	7277	6836	6858	7182	15568	12174	13217	16497	6303	4796	5933	19872	14501	13778	15573	15334
GNJMADOJ_01185	233	153	138	151	1373	1413	1026	1480	382	331	338	3063	470	651	957	685
GNJMADOJ_01186	1091	611	531	972	2454	1559	2032	2529	832	686	521	1471	529	1424	1115	1076
GNJMADOJ_01187	1933	1153	1069	1437	3423	2450	2620	3548	894	754	619	1090	497	1392	976	946
GNJMADOJ_01188	9949	11021	10156	6982	16559	13256	13725	17583	7101	4248	3524	8283	6406	11186	8405	11798
GNJMADOJ_01189	4445	1523	1467	3401	6140	5767	5552	7434	3672	4364	2850	3845	1916	4088	3332	3160
GNJMADOJ_01190	13290	4578	4390	9486	16601	15858	14363	20140	8710	12536	7600	7792	4896	10983	8512	8494
GNJMADOJ_01191	15016	6386	5686	12185	14343	11648	12295	18424	11682	13995	8286	7835	5298	11665	8928	8954
GNJMADOJ_01192	3405	1156	1066	2797	2965	2363	3091	4457	3401	3738	1623	3017	1358	2967	2640	2753
GNJMADOJ_01193	923	897	838	909	1662	1417	1270	1950	574	316	464	929	491	803	861	835
GNJMADOJ_01194	146	219	194	104	581	449	421	687	103	102	126	468	233	248	341	280
GNJMADOJ_01195	641	857	679	489	1599	1290	1502	1856	1782	1209	1177	2074	1863	2888	2889	2167
GNJMADOJ_01196	1748	1366	1349	1233	2371	1967	2293	2740	1255	878	833	1639	1343	2297	1882	2091
GNJMADOJ_01197	7525	5413	5596	5921	2266	3167	1839	3037	3089	1723	826	1033	935	1522	1025	2285
GNJMADOJ_01198	2524	3185	2644	1812	3388	2431	2880	3837	1666	761	539	917	2616	1293	1008	4340
GNJMADOJ_01199	26405	39678	28892	25248	132528	73267	139983	163626	77020	35111	19373	25254	29054	59957	45904	54843
GNJMADOJ_01200	5349	5363	5304	4397	12177	12914	10676	12565	2598	2292	2302	3857	1995	4948	3505	3780
GNJMADOJ_01201	4177	2950	2862	3273	4505	5995	3966	4591	2276	1484	1075	1869	1686	2476	1769	3548
GNJMADOJ_01202	17206	19665	19105	13409	8834	10429	7120	9464	7633	4647	1721	2709	2466	3621	2341	4773
GNJMADOJ_01203	68235	94251	88055	49319	86573	73815	75638	89945	78023	46215	35259	149265	158010	82765	97111	179070
GNJMADOJ_01204	133	228	400	256	2804	948	1866	1862	8354	54916	18832	1486	135	639	1568	1034
GNJMADOJ_01205	0	0	0	0	3	5	6	3	1	1	0	3	0	1	0	2
GNJMADOJ_01206	2242	10867	1391	874	16118	2929	5020	3308	5952	50005	35310	1785	962	2422	7986	16398
GNJMADOJ_01207	53	66	418	63	49	66	69	47	47	22	26	13	6	5	13	17
GNJMADOJ_01208	1885	786	726	1168	319	451	278	407	473	372	192	336	170	273	262	388
GNJMADOJ_01209	1506	553	591	821	2092	1817	1651	2401	1689	1309	833	1255	964	1895	1061	1252
GNJMADOJ_01210	205	52	54	154	182	118	120	189	152	107	71	162	68	173	153	128
GNJMADOJ_01211	14289	9374	9123	14750	16824	13193	12921	17482	5405	4061	2934	4153	2591	6174	4196	5698
GNJMADOJ_01212	23587	22059	22674	22430	73435	45597	57305	75432	10487	9336	5967	6291	3169	11775	7751	6017
GNJMADOJ_01213	792	658	597	657	1073	779	896	1240	858	541	507	3216	1322	1990	1166	2338
GNJMADOJ_01214	8915	9426	9643	6573	4324	6382	3695	4412	4767	2806	2538	11482	10623	6838	4163	16456
GNJMADOJ_01215	11719	18313	18369	4467	7584	7954	6981	9479	3883	3019	2054	2547	1674	3687	2490	3928
GNJMADOJ_01216	2502	1640	1813	1848	6658	5168	5803	7396	4840	2961	2095	2554	2061	4199	3141	4203
GNJMADOJ_01217	1839	3527	3104	692	27465	38763	27998	32129	30603	9698	8313	25450	66228	55013	55990	130637
GNJMADOJ_01218	70	125	80	56	178	167	144	192	726	392	400	1195	1126	817	1072	1713
GNJMADOJ_01219	843	939	887	583	1392	1105	1114	1345	1090	646	602	1091	809	777	884	1207
GNJMADOJ_01220	2819	2637	2607	1857	7849	4301	7105	8746	3475	2815	2168	3306	1810	5885	3720	3964
GNJMADOJ_01221	405	247	263	298	1287	965	1215	1448	456	320	296	463	139	439	369	381
GNJMADOJ_01222	545	634	680	459	783	738	627	989	642	428	323	568	250	593	516	456
GNJMADOJ_01223	26366	20301	22789	23961	26995	31467	27701	31157	6856	5726	3595	8117	4672	5810	4478	6250
GNJMADOJ_01224	84273	91687	85990	76266	81816	74645	76258	95791	16886	17378	12065	21275	14158	17680	13352	19990
GNJMADOJ_01225	10443	3979	3766	10005	18998	16509	16436	21064	4578	3166	2621	8182	4103	6174	4478	5488
GNJMADOJ_01226	2236	548	593	1736	4810	2974	3633	4384	1090	816	748	2579	1148	2061	1460	1532
GNJMADOJ_01227	7796	3199	2928	5855	12712	9256	9624	12302	5322	4634	3474	6513	2927	6521	4674	4845
GNJMADOJ_01228	2041	1208	1173	1460	3759	2852	3179	3813	1334	1129	905	1615	930	1842	1331	1358
GNJMADOJ_01229	7412	8159	7915	6709	2673	3166	2451	2989	2350	1508	891	1948	1152	2378	1890	2834
GNJMADOJ_01230	8933	9274	9084	7940	5814	4759	4619	6464	4948	2759	1959	4213	2848	5722	4455	5668
GNJMADOJ_01231	1319	843	783	1361	903	661	735	922	1180	646	358	1027	612	1519	1150	1137
GNJMADOJ_01232	1112	593	631	855	3324	2778	3108	3752	1489	1215	874	1390	1275	2970	1896	2511
GNJMADOJ_01233	421	259	271	341	739	696	835	909	472	260	313	481	313	765	484	657
GNJMADOJ_01234	195	115	139	156	428	300	350	430	242	109	160	238	157	255	280	191
GNJMADOJ_01235	82	53	55	67	543	258	450	843	32	58	54	134	40	101	132	68
GNJMADOJ_01236	58	75	54	18	71	60	76	79	17	25	10	65	31	25	45	36
GNJMADOJ_01237	586	1015	866	369	352	344	294	453	142	77	81	285	146	178	230	221
GNJMADOJ_01238	547	559	523	415	697	513	650	880	447	248	294	559	504	668	516	922
GNJMADOJ_01239	607	516	438	489	507	435	455	549	246	173	83	229	104	218	167	252
GNJMADOJ_01240	606	336	296	490	460	356	443	561	183	156	91	156	108	166	132	174
GNJMADOJ_01241	6348	5498	5615	3910	4144	4343	3413	5066	3045	2650	1302	1421	1399	1936	1417	2395
GNJMADOJ_01242	2037	1740	1632	1693	1290	1213	1024	1479	1394	1036	491	772	638	936	777	1023
GNJMADOJ_01243	698	455	451	531	1204	944	1065	1298	887	564	408	1039	461	1018	850	795
GNJMADOJ_01244	6309	2343	2584	7073	7367	4773	8186	10005	16366	24694	22205	46841	4805	11535	9712	9898
GNJMADOJ_01245	2586	2025	1827	1738	2276	2565	1913	2338	831	544	338	711	454	755	646	824
GNJMADOJ_01246	4002	4794	4458	3398	3982	3866	3280	4035	2716	1285	952	1824	1662	3177	2161	3397
GNJMADOJ_01247	4239	4019	3778	3766	5179	4808	4164	5248	2804	1509	1186	1860	1624	3257	2128	3453
GNJMADOJ_01248	871	576	598	712	2650	2374	2272	2665	774	470	403	622	622	1021	780	728
GNJMADOJ_01249	609	456	354	495	770	485	718	841	731	372	353	857	1038	1514	1193	1694
GNJMADOJ_01250	1068	1472	1458	754	1047	1135	953	1121	616	612	510	844	9592	5641	2507	9667
GNJMADOJ_01251	353	343	354	307	596	593	611	704	554	493	310	535	8961	5200	2614	8150
GNJMADOJ_01252	3342	2522	2353	2878	6257	6248	4402	6530	1609	1360	1251	2281	1513	2573	2504	2387
GNJMADOJ_01253	790	935	778	329	1691	1116	1663	2027	615	623	571	826	579	883	610	1167
GNJMADOJ_01254	16408	9607	9733	10950	70459	36880	65587	77217	18294	21029	26474	47971	11204	35609	23160	24200
GNJMADOJ_01255	3884	2456	2674	2969	2290	2246	2163	2765	1362	754	578	1206	606	1621	1173	1062
GNJMADOJ_01256	71458	64645	66889	59839	24112	22850	18808	30317	8312	6567	4602	3377	2762	9738	5213	5449
GNJMADOJ_01257	529	512	545	352	776	680	593	810	313	193	132	177	186	266	155	317
GNJMADOJ_01258	398	351	294	368	641	566	594	644	325	196	124	226	176	353	234	257
GNJMADOJ_01259	517	484	467	493	1452	928	1259	1616	2405	1047	2138	1441	3047	4655	3068	4160
GNJMADOJ_01260	183	138	155	153	539	273	486	699	1153	579	1167	799	1665	2304	1555	2404
GNJMADOJ_01261	167	124	143	100	679	235	501	734	1693	944	1932	1121	2528	2847	2415	3420
GNJMADOJ_01262	350	504	495	273	1088	713	934	1450	764	417	717	1050	668	841	982	948
GNJMADOJ_01263	1713	1627	1650	1406	2685	2415	2340	2923	3714	3895	1768	3349	1755	3493	3299	3163
GNJMADOJ_01264	5017	7330	6875	3039	8316	5615	7462	9353	3952	2696	3212	11380	5841	7979	8442	8915
GNJMADOJ_01265	56715	52766	52555	37465	10218	8908	9051	8444	6782	4960	3496	15284	9438	14420	7447	19127
GNJMADOJ_01266	43642	54950	49906	31915	21213	15059	18275	16342	15333	9971	6902	23118	22739	32879	16675	53293
GNJMADOJ_01267	8860	10348	9812	7146	6012	4251	5399	4423	4740	2610	1529	3903	4260	6142	2852	9439
GNJMADOJ_01268	16148	19101	17688	13764	10143	8062	8658	7639	5582	3767	2795	5873	5777	8652	4248	12972
GNJMADOJ_01269	7334	5555	5053	5877	6942	4694	5204	4982	5687	3482	3156	7425	7479	13631	6664	15242
GNJMADOJ_01270	7011	5370	4892	6349	10553	7858	8396	8359	11017	6671	4141	10247	8963	18640	9313	20594
GNJMADOJ_01271	771	619	511	722	1942	1438	1481	1453	1821	1084	783	1435	1395	2770	1501	2986
GNJMADOJ_01272	750	664	493	719	1376	1160	1174	1302	1185	652	510	1125	978	2423	1249	2026
GNJMADOJ_01273	2362	1826	1674	2132	5004	3672	4497	4803	4657	2834	2092	4660	3698	9214	5325	8726
GNJMADOJ_01274	1	0	2	2	6	5	8	6	5	2	0	2	10	17	10	17
GNJMADOJ_01275	632	370	343	500	1727	1182	1634	1862	1322	910	845	1907	1275	3992	2406	3118
GNJMADOJ_01276	1077	1512	1319	945	822	833	757	973	163	150	165	386	157	170	205	179
GNJMADOJ_01277	17521	18179	18594	13606	22628	27377	21340	23970	4356	5375	2357	3566	3007	4348	3607	4766
GNJMADOJ_01278	18684	16727	16183	17065	25298	28868	23000	26170	20479	16844	5013	6160	4828	11803	7216	10557
GNJMADOJ_01279	694	692	559	533	1249	953	1187	1432	1363	703	377	805	467	1148	916	1011
GNJMADOJ_01280	372	383	356	360	6060	1345	4802	5916	2111	1693	1955	2268	933	2369	2619	1506
GNJMADOJ_01281	68	68	49	58	1642	369	1224	1564	488	345	389	388	229	532	659	281
GNJMADOJ_01282	99	50	57	47	754	338	782	947	233	222	236	301	113	348	309	156
GNJMADOJ_01283	708	627	690	537	1216	547	1020	1365	1308	895	844	2352	685	1359	1447	946
GNJMADOJ_01284	2853	1476	1348	2090	15740	9925	17290	18487	2028	1693	1312	1380	886	3071	1675	2243
GNJMADOJ_01285	6425	2211	1993	5182	8729	6248	7417	9516	3480	2890	2006	3318	2163	5786	3639	4506
GNJMADOJ_01286	15764	15342	14131	10587	11650	11202	9424	12149	6606	4454	3060	4689	3458	6781	4784	7602
GNJMADOJ_01287	29575	20160	20226	22912	23353	18936	19975	26133	13873	9336	5064	6644	6068	13219	8208	14369
GNJMADOJ_01288	7097	3066	2941	7117	15195	14345	12213	15850	7885	4961	3975	6090	5006	10073	6806	9564
GNJMADOJ_01289	3027	1010	967	3019	5672	6329	4732	5439	2606	1840	1158	1849	1367	2926	1963	2396
GNJMADOJ_01290	7507	4509	4443	6053	13437	16833	12760	13660	4424	4022	2535	4070	2325	6319	4417	4745
GNJMADOJ_01291	5471	3539	3439	3408	3560	2827	3390	4358	1818	1514	1056	2228	1194	2625	2097	2448
GNJMADOJ_01292	352	275	254	237	147	141	131	171	187	222	229	1020	403	341	637	383
GNJMADOJ_01293	178	148	136	98	93	82	89	126	147	113	63	229	115	171	134	135
GNJMADOJ_01294	370	296	392	305	441	510	396	422	190	144	99	158	85	195	122	154
GNJMADOJ_01295	1879	1872	1683	1774	1730	1780	1671	1876	2345	1140	740	1564	1142	2046	1560	2038
GNJMADOJ_01296	1835	1391	1411	1656	2340	2027	2029	2481	2246	1393	952	2312	1094	2652	1985	2205
GNJMADOJ_01297	6946	7540	7194	6380	7381	7782	6673	8477	6572	4954	2291	3657	1861	4553	3392	4046
GNJMADOJ_01298	7220	4489	4109	6791	6578	5786	4323	6446	3679	2420	2294	5695	3691	6434	5887	7812
GNJMADOJ_01299	8101	2987	2878	5795	9976	6039	7210	8852	17388	12916	9083	45114	14176	22027	22964	21904
GNJMADOJ_01300	7700	2369	1897	6458	11438	7541	10290	13054	19205	15507	11212	29139	13537	29373	21272	17095
GNJMADOJ_01301	1784	2376	2199	1497	3759	4234	3039	3859	711	395	517	835	853	835	993	744
GNJMADOJ_01302	351	388	316	457	211	226	179	255	137	89	70	213	107	167	173	187
GNJMADOJ_01303	15739	14135	13322	14143	4306	3580	3773	5178	3247	1811	927	1597	1349	2937	1696	4150
GNJMADOJ_01304	32591	36853	34841	28772	6671	5983	5461	8272	4634	2908	1617	2875	1999	4425	2522	5749
GNJMADOJ_01305	170	128	128	132	149	247	141	216	51	52	70	74	62	59	83	107
GNJMADOJ_01306	143	183	166	111	433	275	423	566	62	101	133	285	48	134	200	140
GNJMADOJ_01307	295	205	206	142	368	242	341	540	50	89	149	387	54	137	215	121
GNJMADOJ_01308	1838	2457	2257	1408	4441	2691	4197	6175	1365	1361	676	2160	527	1309	1228	1018
GNJMADOJ_01309	579	716	613	443	2604	2739	1981	3108	602	474	588	1210	611	851	1044	890
GNJMADOJ_01310	2231	1025	975	1984	6090	5477	5191	6862	2799	1756	1403	2537	1521	3521	2283	3271
GNJMADOJ_01311	5671	3128	3193	5372	19298	13169	14230	19384	7967	5068	3975	6626	4218	8651	6221	9311
GNJMADOJ_01312	1131	531	578	1078	1564	1156	1608	1965	1253	1321	1425	3649	497	1210	1008	930
GNJMADOJ_01313	1514	1030	1020	1375	2955	1869	3264	3800	2491	4281	4656	10853	847	2186	2021	1799
GNJMADOJ_01314	8197	8697	9824	6776	4777	7185	4621	6079	2240	2158	1576	1911	928	2770	2503	1861
GNJMADOJ_01315	210	102	133	122	680	652	763	945	660	687	413	771	187	921	940	404
GNJMADOJ_01316	787	374	356	483	2723	1579	2299	3036	986	775	810	2249	667	2120	1773	1153
GNJMADOJ_01317	1738	1131	1082	971	4972	2835	4419	5017	1590	966	794	1103	482	1558	1110	1076
GNJMADOJ_01318	17499	19660	18822	12439	17456	12479	13861	18647	7199	5358	3535	5140	2920	6438	4515	6435
GNJMADOJ_01319	1519	1111	1008	936	2851	2543	2678	3188	704	459	464	1122	570	1189	1010	993
GNJMADOJ_01320	457	666	532	522	1073	1000	768	1000	470	249	130	335	309	342	388	411
GNJMADOJ_01321	108	116	114	80	364	301	327	380	179	108	100	189	129	198	164	165
GNJMADOJ_01322	2943	2864	3520	3334	2928	6676	3559	2959	2300	1430	587	935	1876	1486	865	1579
GNJMADOJ_01323	1588	800	775	1090	10750	7030	9694	12022	1964	1619	1697	1995	1087	2718	2015	1974
GNJMADOJ_01324	1926	1347	1304	1512	9007	5889	6489	9278	1789	1198	1295	1844	1036	1959	1704	1824
GNJMADOJ_01325	14675	11268	10288	12667	22782	19158	18744	24299	9170	6273	5584	8316	4982	11364	8270	10282
GNJMADOJ_01326	11247	7527	6836	10326	18525	15011	17783	20538	7742	5430	4749	7027	3819	10668	7231	7779
GNJMADOJ_01327	796	456	499	805	1647	1356	1911	2252	2775	2717	3823	7204	1017	2472	1948	2126
GNJMADOJ_01328	17988	19130	17883	15417	5466	6988	5050	7080	7998	14407	2325	2432	1888	2498	1896	2933
GNJMADOJ_01329	10112	7954	8093	8220	6806	5775	6020	8252	8279	9697	3455	5288	3012	6013	4789	5493
GNJMADOJ_01330	2760	4656	4193	2452	742	722	574	879	1438	1343	501	343	294	568	396	518
GNJMADOJ_01331	4712	5600	4924	3649	6836	4781	5529	7525	2293	2221	1560	1754	1326	2524	1771	2033
GNJMADOJ_01332	166	179	127	159	1831	906	1447	2059	247	242	269	434	359	517	392	434
GNJMADOJ_01333	1360	1327	1305	1144	2032	1602	1871	2516	1310	929	726	1731	845	1521	1346	1334
GNJMADOJ_01334	1719	2207	2442	1007	6208	4523	5008	6569	1826	1840	1073	1931	1309	2210	2067	2058
GNJMADOJ_01335	431	608	517	311	6751	3502	6452	8116	1610	1143	1154	1461	933	2441	1866	1696
GNJMADOJ_01336	1006	1769	1706	457	1694	1841	1450	1993	392	247	380	929	719	866	862	1165
GNJMADOJ_01337	239	143	109	174	622	579	564	703	176	165	143	431	210	321	342	351
GNJMADOJ_01338	1858	209	212	1144	612	734	553	676	1436	729	336	798	623	993	693	929
GNJMADOJ_01339	1397	577	526	1623	549	457	496	661	819	336	133	410	245	463	333	486
GNJMADOJ_01340	95062	63420	61228	98724	41656	47447	38206	57122	109008	73178	16292	11751	9188	32772	14311	32737
GNJMADOJ_01341	65937	58243	59058	59490	24340	31316	20985	32095	50687	34382	9914	7338	6976	20811	9303	24867
GNJMADOJ_01342	12633	7168	6487	11400	64028	50752	60949	69058	16076	9792	9673	10517	7198	36325	15862	17291
GNJMADOJ_01343	427	404	386	378	97	121	88	105	62	45	66	23	13	30	38	25
GNJMADOJ_01344	475	421	337	431	176	218	149	172	97	55	115	49	19	57	43	21
GNJMADOJ_01345	824	707	630	660	418	415	406	594	225	148	380	110	57	202	150	101
GNJMADOJ_01346	531	455	404	564	447	343	346	530	251	155	402	180	58	273	210	182
GNJMADOJ_01347	770	472	559	649	486	377	389	546	303	252	320	114	70	216	173	145
GNJMADOJ_01348	451	227	267	340	475	511	417	570	225	192	313	83	34	166	113	80
GNJMADOJ_01349	254	160	155	215	203	143	141	250	140	158	110	63	20	67	67	30
GNJMADOJ_01350	1047	722	796	887	1059	969	1066	1280	605	619	758	258	122	520	355	257
GNJMADOJ_01351	398	244	262	364	319	347	375	445	231	233	292	100	124	235	150	189
GNJMADOJ_01352	576	318	384	502	591	690	578	717	435	445	459	183	91	359	233	208
GNJMADOJ_01353	3647	3768	3530	2904	934	1357	982	1344	1271	1135	663	506	274	828	507	679
GNJMADOJ_01354	2963	3000	3086	2293	898	1118	779	1155	1179	1034	813	472	345	736	444	682
GNJMADOJ_01355	3319	4195	3732	3192	1777	1584	1612	2151	1883	1539	882	429	382	1047	594	824
GNJMADOJ_01356	1804	2061	2039	1529	1261	1235	1185	1645	987	1145	655	296	318	712	385	532
GNJMADOJ_01357	4053	4207	4518	2993	2270	3229	2101	2656	1358	1474	666	463	315	960	697	636
GNJMADOJ_01358	2163	2493	2601	1610	934	1446	856	1036	692	672	340	183	161	449	320	308
GNJMADOJ_01359	1467	1281	1339	1120	1889	2122	1738	2354	1230	843	552	772	577	1317	876	973
GNJMADOJ_01360	2443	2285	2332	1687	2516	2109	2171	2719	2262	1110	766	1578	1143	2018	1701	2497
GNJMADOJ_01361	523	825	665	440	1479	1424	1256	1465	402	271	248	898	536	747	778	948
GNJMADOJ_01362	1613	1159	1207	1007	2732	2831	2270	2890	810	461	399	463	292	710	614	592
GNJMADOJ_01363	766	684	692	561	936	709	909	1244	515	389	408	421	247	558	463	559
GNJMADOJ_01364	1235	948	991	930	1727	983	1820	2126	980	833	613	1031	394	1321	716	980
GNJMADOJ_01365	877	647	620	631	14353	11707	12326	14598	3183	2389	3990	5580	4898	10698	9135	8215
GNJMADOJ_01366	27232	42646	38143	18891	108628	87524	85088	112084	21893	20919	14212	9674	7112	18543	12647	9386
GNJMADOJ_01367	3454	1321	1155	1383	2586	3219	3507	2303	849	1858	386	427	372	681	469	1165
GNJMADOJ_01368	1485	353	286	528	839	1106	1355	818	236	409	67	118	92	186	121	385
GNJMADOJ_01369	3443	968	815	1730	1962	2078	2319	1656	566	1291	254	246	283	486	344	698
GNJMADOJ_01370	4250	1161	1138	2153	5409	3475	6995	4813	1845	3616	858	740	788	1738	1041	2504
GNJMADOJ_01371	1502	580	477	1302	1311	2055	1328	1236	542	529	243	439	206	491	419	626
GNJMADOJ_01372	103	46	59	92	275	200	265	280	133	111	69	271	140	181	187	196
GNJMADOJ_01373	247	172	138	220	696	459	561	827	822	358	483	1505	1085	1191	1218	1907
GNJMADOJ_01374	411	375	394	319	634	486	507	647	969	606	490	2535	1566	1210	1620	2879
GNJMADOJ_01375	409	666	589	260	573	371	473	609	1197	537	349	2346	2273	1314	1630	4437
GNJMADOJ_01376	78	74	49	42	29	42	48	50	166	56	20	159	96	93	134	198
GNJMADOJ_01377	39571	34565	35255	32690	30998	54186	29487	40203	13112	13734	8263	7480	11664	17342	11236	18489
GNJMADOJ_01378	113288	91991	88529	99370	101726	94373	80541	113412	63299	39836	27373	34650	41371	63001	41482	81771
GNJMADOJ_01379	23779	23116	21542	18481	45240	42009	34226	49584	26071	14785	11521	14188	19947	25279	18068	37495
GNJMADOJ_01380	19849	16306	15358	13617	17353	16667	17081	18361	9885	10083	5582	4342	5019	11697	7011	15089
GNJMADOJ_01381	843	426	434	486	1979	2435	1694	1892	999	734	507	1031	1047	1208	964	1198
GNJMADOJ_01382	34593	30012	30058	40615	24030	21080	19310	26339	11997	10573	7315	8003	5503	10347	7898	11507
GNJMADOJ_01383	3905	1282	1162	3431	6702	6171	6057	7188	4180	2638	1375	1673	1196	3062	2066	2918
GNJMADOJ_01384	90	23	33	104	240	300	276	251	185	115	58	89	26	105	83	95
GNJMADOJ_01385	3410	2945	2756	2376	2612	3121	2502	3075	779	644	487	884	914	1406	979	1566
GNJMADOJ_01386	1130	966	1092	737	1741	1485	1649	2129	714	493	378	1051	686	1152	1035	1480
GNJMADOJ_01387	89	103	121	90	153	179	111	194	75	37	19	123	69	61	93	76
GNJMADOJ_01388	24	28	71	21	55	35	29	49	29	5	23	40	19	18	39	35
GNJMADOJ_01389	289	285	296	180	342	479	222	379	74	61	52	133	99	94	84	93
GNJMADOJ_01390	4	3	14	4	7	11	10	18	1	0	0	3	0	4	1	2
GNJMADOJ_01391	136	76	92	78	487	443	331	476	129	87	135	206	47	173	179	95
GNJMADOJ_01392	1	1	1	1	0	0	2	0	0	0	4	1	0	1	1	4
GNJMADOJ_01393	10	0	6	3	9	8	5	1	3	2	0	0	6	2	1	0
GNJMADOJ_01394	2652	2962	740	2354	984	1549	1018	325	94	67	140	173	139	197	215	156
GNJMADOJ_01395	1502	380	379	1836	794	1053	776	277	100	47	129	195	126	171	177	135
GNJMADOJ_01396	9515	11134	9984	6184	16681	14751	14739	18341	9046	5485	4888	9708	8095	16158	10969	16455
GNJMADOJ_01397	147	135	117	113	2616	1733	2303	2636	375	393	525	594	228	675	576	358
GNJMADOJ_01398	204	339	247	165	3308	1804	2786	3238	560	574	712	821	454	1052	848	455
GNJMADOJ_01399	603	163	140	350	125	213	146	26	49	33	33	97	28	60	53	50
GNJMADOJ_01400	14	16	7	4	15	22	21	42	6	6	15	15	7	13	9	6
GNJMADOJ_01401	1515	1144	1172	1530	2512	1992	2048	2859	1596	1020	701	1350	708	1676	1356	1259
GNJMADOJ_01402	33001	45528	40379	20435	5443	7034	5170	6680	2626	1945	1714	2932	3677	4847	3873	6616
GNJMADOJ_01403	26231	25913	23983	22593	4871	8728	3894	5872	2215	1536	1339	5323	3431	3946	2934	2929
GNJMADOJ_01404	4054	3210	3033	2974	2836	2482	2563	3543	2883	1678	845	2235	1511	2168	1593	2388
GNJMADOJ_01405	5256	4842	4792	3830	5923	5533	5454	7221	2910	2157	1311	1882	1454	3276	2029	3689
GNJMADOJ_01406	133941	156750	157578	86428	15472	27826	13780	21891	18859	22407	5319	4084	2940	6262	3713	6875
GNJMADOJ_01407	22634	27120	26511	18682	5044	6377	4162	6269	5938	4939	2190	2654	1554	3467	2669	3163
GNJMADOJ_01408	7531	6547	6564	5531	9318	9959	8010	9771	5339	3698	2026	2904	2974	4540	3241	5973
GNJMADOJ_01409	41	33	34	36	19	28	20	15	8	5	6	10	25	7	15	21
GNJMADOJ_01410	198	210	170	170	202	267	186	259	123	67	53	114	111	164	130	169
GNJMADOJ_01411	482	441	418	402	404	326	289	353	221	164	107	141	137	192	131	218
GNJMADOJ_01412	403	544	518	379	405	376	320	358	275	199	122	166	112	225	152	242
GNJMADOJ_01413	2903	3250	3126	2275	2100	2165	2003	2499	1994	1432	597	1085	963	1624	1118	1590
GNJMADOJ_01414	416	459	477	353	1463	924	1264	1643	808	394	343	838	491	894	823	876
GNJMADOJ_01415	22470	22122	21211	17568	21849	17270	17393	22712	8513	6752	3587	6477	3938	6138	4794	8339
GNJMADOJ_01416	12445	31977	23062	4451	3071	2308	2074	2704	255	350	223	994	455	637	509	656
GNJMADOJ_01417	22	39	28	7	27	21	19	34	8	3	1	20	23	9	17	21
GNJMADOJ_01418	409	988	854	193	2296	1598	2413	3286	1712	1124	641	1025	650	791	779	721
GNJMADOJ_01419	347	475	359	287	822	744	783	1061	209	115	79	277	88	174	179	157
GNJMADOJ_01420	710	987	921	717	8859	5219	6991	10159	740	846	1125	1321	936	2246	1978	1547
GNJMADOJ_01421	2039	1817	1724	1803	9091	6815	7182	9551	1515	951	937	1582	1010	2110	1907	1610
GNJMADOJ_01422	2340	3178	2745	2038	7718	6022	6020	7916	1215	851	834	1213	1062	2301	1860	1638
GNJMADOJ_01423	4	2	0	1	16	25	11	10	0	0	0	3	0	1	0	3
GNJMADOJ_01424	1275	1063	1010	1012	1216	1190	1065	1374	134	115	108	176	132	129	117	168
GNJMADOJ_01425	68	49	77	40	31	26	43	56	49	33	17	60	28	49	60	41
GNJMADOJ_01426	39	33	32	23	1827	1785	1218	1408	105	54	137	181	357	175	120	93
GNJMADOJ_01427	32	24	22	27	634	644	540	466	40	40	103	109	92	97	64	30
GNJMADOJ_01428	17	11	12	11	14	5	9	14	1	1	5	20	8	8	5	18
GNJMADOJ_01429	1261	1404	1454	945	2058	2122	1793	2677	502	463	617	1767	748	1147	1293	1386
GNJMADOJ_01430	70	63	54	37	115	129	107	131	80	91	108	106	116	100	85	80
GNJMADOJ_01431	1561	1403	1543	1377	1306	1532	1051	1684	719	766	350	549	345	603	501	634
GNJMADOJ_01432	8923	10777	10894	6789	10952	12021	9217	12517	3079	2612	2176	3452	2063	4588	3545	3629
GNJMADOJ_01433	20313	12728	13188	18150	32763	28339	30261	38597	1185	1384	1141	1771	725	2304	1279	1854
GNJMADOJ_01434	7038	9753	9201	4105	3936	3267	3394	4230	4964	2951	2773	6325	5372	4954	6610	11891
GNJMADOJ_01435	14261	8368	8313	13792	15022	11109	13173	16435	1409	1288	698	959	565	1248	893	1496
GNJMADOJ_01436	27443	21518	21194	22228	26602	22746	20875	26694	4387	3744	2147	6227	4505	3796	3518	5363
GNJMADOJ_01437	39894	42083	41693	21709	13732	14209	12773	16347	5444	5074	2911	5978	3106	5031	3654	5409
GNJMADOJ_01438	3572	3303	3235	2693	1529	953	1247	1580	1615	996	751	2533	1183	1643	1260	1954
GNJMADOJ_01439	2236	1197	1223	1209	4969	3040	4777	6004	2129	1468	1110	2466	1201	3229	2520	2260
GNJMADOJ_01440	3842	1379	1343	2756	8109	5637	8051	9316	4259	2657	1573	2918	1611	3904	2749	3266
GNJMADOJ_01441	1521	652	562	1118	2838	1995	2521	3027	1906	1185	979	1588	1044	2310	1665	1962
GNJMADOJ_01442	546	244	248	486	901	584	701	980	658	358	254	590	420	752	556	736
GNJMADOJ_01443	284	105	138	276	622	389	588	749	669	374	286	367	340	769	516	532
GNJMADOJ_01444	108	44	48	80	222	153	217	233	352	96	135	175	191	416	254	236
GNJMADOJ_01445	5509	5112	5376	4262	7265	6466	6334	7956	4074	2298	1947	3550	3458	7350	4772	7752
GNJMADOJ_01446	23534	30165	31093	13939	78478	66686	81285	88726	10258	7415	8729	9805	8681	26802	13975	18742
GNJMADOJ_01447	96	77	86	45	306	303	251	341	44	42	45	100	59	99	81	37
GNJMADOJ_01448	5239	2450	2492	3896	5127	4839	4600	5499	2009	1374	1216	2175	1444	3305	2206	2669
GNJMADOJ_01449	1810	1193	1223	1446	3169	2122	2687	3466	2182	1187	1021	2166	1195	3280	2440	2238
GNJMADOJ_01450	6542	6512	6303	4680	6012	4759	5002	6711	3448	1854	1604	2729	1908	4254	3061	4035
GNJMADOJ_01451	2626	2509	2233	2048	2710	1893	2716	3157	2930	1666	1037	1971	1667	3925	2475	3810
GNJMADOJ_01452	3682	3473	3258	3031	2203	1992	2077	2573	2355	1317	866	1559	1368	2640	1727	2835
GNJMADOJ_01453	3106	2738	2449	2684	2306	2107	1893	2605	1592	1309	853	1175	1114	2107	1525	2208
GNJMADOJ_01454	12182	12305	12122	9660	12727	9781	10779	13967	6393	5788	3121	5546	2700	6825	4832	6174
GNJMADOJ_01455	2355	1377	1400	2016	6331	4979	5849	6617	3343	1754	1397	2499	1455	4074	2857	2975
GNJMADOJ_01456	3514	1928	2098	2351	9638	10300	9584	10558	4010	2414	1717	2509	2009	4706	3359	3319
GNJMADOJ_01457	1319	554	549	900	2176	1595	2210	2671	1668	3048	2552	6149	673	1268	1171	1148
GNJMADOJ_01458	7366	3244	3240	7388	6475	5050	6071	8376	9350	13805	10762	17960	3065	6357	5290	5279
GNJMADOJ_01459	2305	3004	2923	1928	4405	1989	3799	4336	1889	1412	1044	2705	1196	1973	1836	2037
GNJMADOJ_01460	304	488	420	170	219	221	246	277	51	90	115	142	95	172	163	152
GNJMADOJ_01461	474	717	761	297	576	396	588	668	207	213	134	378	229	306	352	390
GNJMADOJ_01462	1440	2452	2336	870	906	1123	795	1181	545	449	237	435	452	479	362	699
GNJMADOJ_01463	1408	1503	1505	1009	1974	1758	1858	2300	1133	691	486	915	608	1239	987	1023
GNJMADOJ_01464	2759	2487	2268	2054	2298	2460	1983	2560	999	701	546	813	721	1341	1042	1101
GNJMADOJ_01465	14225	10865	10662	14208	14299	15955	12126	14603	468	439	365	554	236	573	356	422
GNJMADOJ_01466	13137	7718	7626	12612	25112	31061	21982	25999	4166	2887	1830	3199	2279	6069	4822	3938
GNJMADOJ_01467	3158	975	995	2780	4011	4104	3756	4278	1036	603	335	561	324	913	636	635
GNJMADOJ_01468	1716	625	600	1874	3256	3503	2875	3600	650	398	205	414	295	711	530	433
GNJMADOJ_01469	1229	491	441	1205	2280	2324	2132	2424	606	314	255	471	236	657	446	459
GNJMADOJ_01470	19893	19381	18901	15203	5900	5604	4948	6952	4009	3517	1272	2008	1559	2699	1834	3259
GNJMADOJ_01471	21989	24467	23443	20081	3895	4097	3016	4736	5997	5456	2104	1996	1322	2874	1807	3931
GNJMADOJ_01472	3404	3949	3604	2164	1677	1099	1557	1965	843	603	408	663	514	699	538	778
GNJMADOJ_01473	2481	2367	2381	1503	3469	4116	3307	3714	1040	746	573	1246	671	1229	1041	1004
GNJMADOJ_01474	3015	2314	2585	1966	3529	3884	3198	4019	1677	1158	1052	1704	1225	1997	1711	1699
GNJMADOJ_01475	2624	2829	2710	1866	7225	5259	6264	7680	2149	1338	1603	2815	2241	3889	3361	3512
GNJMADOJ_01476	181	221	212	115	335	346	340	388	42	29	30	60	52	66	90	50
GNJMADOJ_01477	49	72	61	29	214	159	195	228	6	11	9	40	12	33	27	20
GNJMADOJ_01478	287	364	276	252	1127	972	1038	1346	91	111	99	173	82	212	139	120
GNJMADOJ_01479	713	686	572	600	1692	1491	1476	1721	285	244	240	293	148	454	340	430
GNJMADOJ_01480	1030	887	1004	915	1399	1510	1405	1604	441	279	182	361	249	450	319	475
GNJMADOJ_01481	268	220	158	224	621	445	622	808	965	596	432	733	466	999	803	745
GNJMADOJ_01482	25690	6513	6976	24098	52789	31534	50495	67373	44550	29897	20515	21895	15625	67006	37765	39253
GNJMADOJ_01483	28315	17715	17691	23066	39128	24908	34473	45777	16085	13731	11155	14465	8215	27120	19056	17638
GNJMADOJ_01484	19122	28805	26919	11467	11593	11591	9065	12614	2414	2283	2073	3026	3105	3514	3426	4270
GNJMADOJ_01485	3840	4175	3970	2892	9147	6296	7880	9803	1976	1268	1148	1820	1316	2566	1816	2000
GNJMADOJ_01486	3932	3429	3239	3113	9767	6812	9206	10773	1979	1543	1177	1793	1143	2814	2137	2153
GNJMADOJ_01487	611	441	336	517	5131	3423	4685	5901	1196	1082	792	1024	430	1237	1092	751
GNJMADOJ_01488	1225	914	933	959	2397	1924	2015	2406	597	370	338	637	401	770	561	748
GNJMADOJ_01489	2118	2428	2036	2247	5969	2985	5174	7786	3426	1738	1746	4824	4077	5767	4752	8583
GNJMADOJ_01490	1927	2709	2584	1561	14076	9981	12352	14040	855	790	915	2233	952	1431	1721	1476
GNJMADOJ_01491	4287	2982	2654	3014	34410	24651	25510	39511	6309	4101	4436	10364	7631	12215	9132	17354
GNJMADOJ_01492	4685	3459	2949	4741	33022	19782	26218	37306	9960	4897	5024	10009	9571	17454	10504	18387
GNJMADOJ_01493	11768	8153	7743	13142	86226	52044	74682	101407	40065	20655	15254	21193	21823	50714	26809	51935
GNJMADOJ_01494	1811	1350	1196	2175	15640	10028	14398	17801	7956	4373	2908	3463	4086	10376	5223	9898
GNJMADOJ_01495	3780	2409	2242	4011	38417	24270	36737	45334	20009	12116	7933	8981	10508	28267	13355	24701
GNJMADOJ_01496	9102	5263	5333	10468	85636	65121	81680	103723	52565	38223	18993	20912	20635	64500	32147	53837
GNJMADOJ_01497	1894	1205	1152	1835	17069	13569	16971	21911	10113	7898	3626	4339	4202	13926	6587	10081
GNJMADOJ_01498	1016	544	479	1101	8925	6785	8869	11573	6710	4767	2665	2455	2639	8068	3924	6481
GNJMADOJ_01499	794	513	384	756	7424	5724	7564	9509	4415	3188	1557	1890	1924	6050	2963	4568
GNJMADOJ_01500	123	40	61	146	1272	935	1386	1635	729	586	234	364	316	943	444	655
GNJMADOJ_01501	2666	1340	1308	2537	31238	25148	31682	38574	16891	13239	7913	7921	7620	28580	14143	20226
GNJMADOJ_01502	1349	584	502	1398	19809	15645	18729	24057	10595	8251	4965	5184	4979	20407	10155	13135
GNJMADOJ_01503	2065	1311	1224	1828	22641	20587	21027	27857	11285	10917	6163	5524	4490	21203	10702	12920
GNJMADOJ_01504	948	1157	1813	822	3351	2308	2444	3346	671	703	441	747	419	732	709	710
GNJMADOJ_01505	896	708	682	684	2123	1567	1831	2476	791	671	488	840	565	1037	772	1037
GNJMADOJ_01506	807	1096	1088	513	1907	1422	1587	1817	761	474	369	502	511	1060	750	1041
GNJMADOJ_01507	22779	17775	19257	20248	12260	23058	10564	16004	14429	7166	3922	4159	7018	10572	6091	14280
GNJMADOJ_01508	5285	2360	2513	3682	4576	3183	3662	4959	3573	2298	1358	3124	1893	4147	2604	4100
GNJMADOJ_01509	4413	2268	2402	4131	11197	7974	9457	11784	8428	5250	5276	8220	6036	10893	10279	10020
GNJMADOJ_01510	1127	698	640	1171	1339	839	1119	1393	1819	1046	1029	1349	1235	2196	1841	1650
GNJMADOJ_01511	4900	4024	4135	4344	5788	3923	5453	6791	6511	4581	3134	4613	3719	9394	7281	7294
GNJMADOJ_01512	2901	1887	1861	2487	3357	2263	3576	4149	4110	3351	1853	3025	1838	5253	3836	4188
GNJMADOJ_01513	2604	1457	1541	2831	2880	2038	2864	3607	3786	2846	1850	2925	1679	5062	3701	3396
GNJMADOJ_01514	1275	706	626	1477	1152	1222	1003	1062	720	403	473	599	511	904	772	631
GNJMADOJ_01515	627	333	295	565	362	326	342	393	384	175	139	415	184	356	360	327
GNJMADOJ_01516	707	578	532	584	344	340	335	362	339	154	115	206	109	283	174	203
GNJMADOJ_01517	1343	1191	1128	1040	1017	1117	1011	1237	777	465	318	576	268	727	423	526
GNJMADOJ_01518	342	226	154	307	252	230	296	370	216	135	174	260	155	319	189	229
GNJMADOJ_01519	1494	990	440	1198	1063	867	1074	1549	585	396	369	598	229	640	496	594
GNJMADOJ_01520	986	735	419	947	646	431	500	890	401	254	314	377	200	431	364	350
GNJMADOJ_01521	1362	1181	721	1607	523	479	501	846	279	184	162	376	175	294	259	285
GNJMADOJ_01522	636	579	521	525	324	387	281	491	64	40	60	164	83	121	89	74
GNJMADOJ_01523	235	151	131	204	1432	1475	1079	1132	144	111	109	149	93	186	228	131
GNJMADOJ_01524	66	86	87	49	616	518	679	674	169	116	68	181	120	161	229	142
GNJMADOJ_01525	3049	2379	2420	2168	5471	5062	4954	6526	1685	1281	1096	1743	1417	2371	1741	2905
GNJMADOJ_01526	830	831	807	709	828	513	643	862	555	325	308	331	225	549	384	442
GNJMADOJ_01527	2710	2295	2352	2419	4425	3562	3985	5522	2785	1555	1202	1470	1168	4176	2255	2964
GNJMADOJ_01528	1110	762	818	847	1592	1583	1586	2109	779	451	385	598	404	1102	669	1004
GNJMADOJ_01529	768	597	601	589	1127	1277	1221	1327	424	282	263	360	375	850	455	637
GNJMADOJ_01530	373	462	405	330	205	248	177	190	72	35	40	62	68	104	70	92
GNJMADOJ_01531	1632	1168	1439	1741	297	2202	283	426	26	20	38	40	65	22	65	27
GNJMADOJ_01532	507	618	553	300	426	304	414	530	402	290	234	339	242	441	449	478
GNJMADOJ_01533	284	407	408	253	474	327	457	557	675	494	336	469	258	509	549	556
GNJMADOJ_01534	567	695	755	350	726	843	709	788	969	709	473	573	418	670	748	712
GNJMADOJ_01535	653	616	580	485	4740	3379	4602	5643	1912	1598	1850	1607	863	3233	2214	1336
GNJMADOJ_01536	584	838	660	470	4663	3429	4463	5428	1928	1780	1740	1208	692	2607	1784	1058
GNJMADOJ_01537	309	402	375	339	472	297	353	558	466	253	267	392	342	395	448	388
GNJMADOJ_01538	104	96	107	67	162	169	174	179	138	94	130	272	131	175	219	183
GNJMADOJ_01539	32	11	11	21	70	56	67	78	68	57	81	99	38	71	51	64
GNJMADOJ_01540	1999	1114	1100	1352	6619	4277	5857	7733	8743	4667	3084	5200	4119	7343	5159	6582
GNJMADOJ_01541	4605	3998	4003	2186	12188	7713	10863	14885	19455	12213	7433	18807	10064	15199	13338	16914
GNJMADOJ_01542	4366	3715	3918	2361	3511	2735	3215	4122	1807	1755	1414	3086	1844	3189	2379	3375
GNJMADOJ_01543	79	87	71	49	387	289	314	352	55	52	42	102	58	58	85	60
GNJMADOJ_01544	32	12	10	7	83	112	76	99	51	76	4	63	44	100	101	45
GNJMADOJ_01545	981	1983	1470	461	314	280	227	369	173	118	101	373	189	245	253	286
GNJMADOJ_01546	18174	12086	11941	15030	28040	23745	23254	29215	19593	13106	10180	16101	10078	25695	17656	22862
GNJMADOJ_01547	2410	1101	1087	1928	4798	4272	4037	4685	1763	1404	878	1636	851	2137	1489	1573
GNJMADOJ_01548	5777	5644	5172	4714	7778	6171	7075	8849	3755	2349	2068	3370	2943	6319	4161	6614
GNJMADOJ_01549	3633	2518	2289	3350	5671	5035	4605	6045	3779	2334	1514	3048	1986	3932	3051	4234
GNJMADOJ_01550	30885	17577	14940	24982	103640	111583	91272	121068	54749	62192	24443	34703	19400	67593	44476	38108
GNJMADOJ_01551	530	387	365	357	485	420	498	648	631	421	204	342	220	538	394	523
GNJMADOJ_01552	9799	9627	10033	7130	3144	4518	2906	3901	3987	3154	1264	1329	1008	1790	1346	2346
GNJMADOJ_01553	2552	2305	2359	1962	1075	1207	994	1523	1122	787	307	543	362	770	486	810
GNJMADOJ_01554	2186	1380	1436	1711	1948	2632	1698	2266	1043	643	310	1109	653	1117	874	1212
GNJMADOJ_01555	684	765	608	473	5626	3243	4986	6851	3207	1899	2017	3251	1293	4146	2676	3350
GNJMADOJ_01556	12	7	6	19	21	13	10	21	10	5	0	11	7	10	6	9
GNJMADOJ_01557	175	369	399	110	198	105	174	225	135	108	107	77	60	91	97	41
GNJMADOJ_01558	2	8	8	2	7	1	8	5	4	0	0	8	0	0	1	3
GNJMADOJ_01559	731	1282	1282	498	1182	521	1190	1403	954	718	367	746	348	691	525	470
GNJMADOJ_01560	255	380	375	215	203	137	170	245	170	133	93	74	36	127	115	74
GNJMADOJ_01561	275	265	274	160	201	193	210	254	167	106	38	70	53	105	85	77
GNJMADOJ_01562	185	216	207	165	199	156	206	271	169	133	67	83	44	123	87	77
GNJMADOJ_01563	253	269	242	215	250	212	294	305	196	115	55	88	78	102	76	98
GNJMADOJ_01564	187	409	206	173	275	278	340	360	150	145	66	127	97	133	126	135
GNJMADOJ_01565	0	0	0	0	1	0	1	2	2	0	0	3	0	3	1	0
GNJMADOJ_01566	2	1	0	0	6	4	0	3	4	7	0	2	0	3	0	0
GNJMADOJ_01567	0	0	0	0	0	0	0	1	0	0	0	0	0	0	0	0
GNJMADOJ_01568	1	0	4	0	7	0	3	3	0	0	0	0	0	0	0	0
GNJMADOJ_01569	109	84	107	115	104	100	139	154	106	94	23	46	27	67	30	62
GNJMADOJ_01570	87	86	80	109	55	37	77	133	72	63	30	35	22	36	23	26
GNJMADOJ_01571	175	183	229	162	145	124	158	217	184	121	76	111	55	153	94	107
GNJMADOJ_01572	2350	3961	3718	1259	2472	2479	2623	2820	729	406	586	1089	1184	1454	1310	1675
GNJMADOJ_01573	31	28	21	27	10	8	8	10	4	6	5	7	0	3	1	0
GNJMADOJ_01574	15	9	15	9	17	17	18	8	0	0	0	16	8	1	5	0
GNJMADOJ_01575	10265	21159	19640	3295	10973	11562	10344	12104	3705	4619	1818	2060	3258	2112	2499	3032
GNJMADOJ_01576	4055	7935	7706	1587	4862	4259	4490	5918	1132	1340	764	1529	1117	984	1368	1376
GNJMADOJ_01577	10082	13908	12440	7867	24532	23976	18178	25207	7333	5311	4606	8998	7296	8553	9417	11368
GNJMADOJ_01578	278	363	274	200	370	519	329	411	79	67	91	168	202	112	149	90
GNJMADOJ_01579	338	369	401	253	296	397	279	320	121	77	104	271	233	160	189	206
GNJMADOJ_01580	184	201	173	163	315	452	271	238	82	44	69	117	87	122	109	56
GNJMADOJ_01581	6537	2585	2397	6330	9960	8811	7003	8933	2423	1966	1446	2984	1412	3532	2993	2474
GNJMADOJ_01582	3370	3105	3094	2651	4154	4328	2824	3757	952	770	837	1236	952	1379	1116	1244
GNJMADOJ_01583	1836	1965	1814	1209	4042	3763	3570	4345	1650	1164	1056	1851	1362	2360	2368	2264
GNJMADOJ_01584	448	544	530	445	810	947	646	828	320	214	234	446	252	426	453	417
GNJMADOJ_01585	1697	754	656	1577	2762	2599	3513	3577	4650	2103	1204	2652	2921	5299	4056	6248
GNJMADOJ_01586	2188	1928	1862	1835	4088	2793	3021	4386	2154	1373	1209	2864	2123	3434	2833	4261
GNJMADOJ_01587	3189	2400	2256	2683	2056	1750	1894	2682	1406	1334	942	2099	973	2292	1669	2612
GNJMADOJ_01588	1912	1181	1076	1342	1640	1552	1315	1895	906	775	525	1474	642	1345	1118	1184
GNJMADOJ_01589	4074	3792	4163	2912	4032	3512	3361	4230	2569	1430	2159	5125	5717	3027	3783	4530
GNJMADOJ_01590	2847	2100	1972	2461	4536	2834	3912	5245	3617	1970	2600	15989	4964	5103	5912	6845
GNJMADOJ_01591	935	444	463	1038	2379	1574	1852	2549	896	438	465	2119	649	1089	993	1058
GNJMADOJ_01592	1279	899	863	1358	2552	1776	1849	2460	910	551	491	957	673	1271	1019	1197
GNJMADOJ_01593	917	630	656	1107	3708	2801	2984	3971	1284	652	617	1694	919	1768	1657	1463
GNJMADOJ_01594	3487	3514	3562	3089	8116	6663	5999	8789	2580	1896	1506	3323	1929	3507	3026	4107
GNJMADOJ_01595	929	1037	496	928	15108	14223	14884	16742	1258	1083	1414	2388	804	2712	2502	1650
GNJMADOJ_01596	1507	1100	1007	1137	1862	1294	1440	2269	1442	955	978	1417	1314	3083	2097	3927
GNJMADOJ_01597	6071	7742	7525	4488	5421	4205	4252	6170	4829	2846	2525	3443	4412	9262	6038	12987
GNJMADOJ_01598	594	511	467	394	1533	992	1429	1827	567	417	275	782	407	909	909	868
GNJMADOJ_01599	125	121	130	85	182	119	189	212	35	54	40	110	77	120	88	110
GNJMADOJ_01600	43	34	39	26	211	256	129	203	10	45	38	92	61	39	72	65
GNJMADOJ_01601	136	134	186	76	312	386	307	329	112	121	110	373	160	250	347	223
GNJMADOJ_01602	9	5	7	6	1	3	2	3	1	2	0	3	3	0	2	9
GNJMADOJ_01603	1208	2007	1999	859	684	584	599	718	600	346	269	306	264	437	390	1105
GNJMADOJ_01604	1850	2837	2667	1230	660	717	698	866	862	614	274	356	245	491	359	904
GNJMADOJ_01605	5765	7986	7912	3449	1828	1912	1843	2438	2135	1601	703	746	615	1396	926	2531
GNJMADOJ_01606	1777	1563	1541	1396	4460	2738	3659	4830	1503	1076	1160	1871	1396	2720	2098	2305
GNJMADOJ_01607	5870	6297	6210	4629	2794	2970	2754	3299	6425	3896	4950	4818	16731	13244	8475	24300
GNJMADOJ_01608	5163	5624	5258	4002	5399	4319	5132	6347	3427	2178	1260	1932	1653	2730	1939	2975
GNJMADOJ_01609	6231	3373	3328	5636	4953	5561	3955	5757	4278	3969	2078	2913	1727	4413	3037	3140
GNJMADOJ_01610	4496	2885	2870	2661	2357	3969	2742	3266	365	239	155	422	260	623	300	591
GNJMADOJ_01611	320	233	239	268	603	513	555	713	200	164	131	242	170	271	184	255
GNJMADOJ_01612	34	39	20	15	254	248	263	328	41	28	31	56	55	107	92	82
GNJMADOJ_01613	480	557	591	387	685	650	642	809	302	237	205	301	230	393	337	337
GNJMADOJ_01614	106	101	72	69	152	116	140	161	108	49	26	93	44	132	99	108
GNJMADOJ_01615	5361	3956	3422	4616	13335	7934	11549	15897	2902	2270	2198	2823	1198	3593	2556	2722
GNJMADOJ_01616	5087	4326	4246	3838	5877	3459	4627	7035	3302	2829	2744	8325	4919	6880	4511	8781
GNJMADOJ_01617	1317	882	786	1015	1285	962	1070	1522	924	636	473	2005	1360	1863	1270	1721
GNJMADOJ_01618	1041	777	692	829	2698	1725	2427	3377	822	595	645	1119	542	2092	1178	916
GNJMADOJ_01619	19767	22899	22726	19231	18384	13394	18576	22717	1092	776	1210	1904	779	4811	2463	3148
GNJMADOJ_01620	5548	5064	4482	6323	5857	4430	5446	6948	215	223	397	657	238	939	613	675
GNJMADOJ_01621	1650	1355	1347	1672	3638	2191	3416	4547	723	434	594	619	597	1723	1152	1000
GNJMADOJ_01622	573	865	827	487	11194	5404	9174	13429	5686	3533	4337	3826	6277	13479	8474	8699
GNJMADOJ_01623	225	373	300	163	12431	4300	9944	14692	4570	3252	4778	4466	9065	17140	11483	10890
GNJMADOJ_01624	95	133	84	78	430	508	373	534	40	42	65	99	55	96	110	49
GNJMADOJ_01625	823	815	742	599	3223	2404	2373	3346	679	538	628	1259	670	1243	1134	1093
GNJMADOJ_01626	2856	2281	2439	2375	3765	2511	3477	4499	3082	1414	2254	5923	5073	6560	5754	14456
GNJMADOJ_01627	2278	2163	2102	1774	2161	1536	1833	2515	2081	968	1540	4319	5057	5663	4659	11813
GNJMADOJ_01628	2013	2356	2628	1225	1417	1686	1077	1427	662	451	778	1406	2371	1569	1697	3862
GNJMADOJ_01629	2464	3549	3651	1714	1486	1715	1212	1606	349	270	251	466	406	489	432	591
GNJMADOJ_01630	1177	1423	1337	787	1220	1051	1108	1340	229	171	165	209	105	216	124	213
GNJMADOJ_01631	1418	1525	1398	1107	2185	1724	2174	2626	502	379	235	294	179	387	183	332
GNJMADOJ_01632	1076	1140	1062	867	1988	1469	1871	2367	563	420	287	307	198	494	253	486
GNJMADOJ_01633	865	1025	926	589	1046	744	1037	1236	483	299	133	238	167	238	180	315
GNJMADOJ_01634	2346	2606	2541	1759	3431	3098	3740	4374	1366	1002	433	625	447	1059	691	1075
GNJMADOJ_01635	3156	5247	4340	3293	559	777	514	695	735	713	278	613	471	544	502	761
GNJMADOJ_01636	508	302	250	418	367	317	335	411	323	191	204	320	240	352	344	359
GNJMADOJ_01637	13192	10867	10978	10345	2402	3257	2117	3322	2649	1872	718	1168	738	1683	1066	2079
GNJMADOJ_01638	5351	5417	5677	3997	1420	1451	1242	1774	1971	1309	702	912	1319	1673	984	2598
GNJMADOJ_01639	105117	142452	139235	46015	4998	9298	4017	7812	2981	3862	924	714	748	1262	631	1586
GNJMADOJ_01640	11432	13516	13940	7656	5488	5734	4619	6219	2237	1620	1579	3025	2089	4279	3296	4475
GNJMADOJ_01641	4167	2756	2682	3394	14960	12674	13545	18315	11659	5634	3478	4528	4915	11365	5513	13378
GNJMADOJ_01642	3077	3275	3024	2139	5383	4468	4991	6048	2288	1610	1056	1539	914	2483	1761	2270
GNJMADOJ_01643	19491	15067	16109	17584	13460	18773	11813	16798	10019	6481	3202	2644	1627	5234	2549	4376
GNJMADOJ_01644	6399	3181	3318	5939	5506	6495	5054	6543	5268	3809	1361	1697	909	3028	1583	2541
GNJMADOJ_01645	1724	639	583	1787	2298	2284	2291	2821	2391	1966	793	1255	606	1702	1133	1278
GNJMADOJ_01646	6908	7650	7345	4823	4075	4120	3642	4706	3978	2834	2220	4100	2464	4415	3195	4411
GNJMADOJ_01647	124	90	77	98	62	147	74	106	12	17	12	23	10	32	26	18
GNJMADOJ_01648	18721	12414	13742	15553	15611	35604	14510	21459	3736	3535	1770	2618	1684	3489	2310	3178
GNJMADOJ_01649	2268	1351	1305	1483	2586	1992	2284	2974	1639	1044	902	1079	740	1672	1254	1264
GNJMADOJ_01650	873	512	481	558	1335	1190	1246	1485	918	528	377	416	274	701	483	443
GNJMADOJ_01651	494	484	428	377	680	501	616	774	207	174	182	370	153	357	279	271
GNJMADOJ_01652	254	211	219	213	124	152	84	118	37	27	61	122	82	52	57	78
GNJMADOJ_01653	158	276	244	116	157	181	141	168	47	21	43	128	63	58	103	62
GNJMADOJ_01654	15338	6272	6617	10702	25974	16345	23064	29027	12278	6549	5274	8534	6891	17915	11057	13151
GNJMADOJ_01655	8255	5968	5874	6417	14985	14983	13858	16925	6571	4482	3132	5748	5620	10478	6923	13471
GNJMADOJ_01656	486	463	468	459	366	332	315	427	1525	905	729	4213	2260	1981	1802	6090
GNJMADOJ_01657	20	15	13	12	906	1010	876	1010	220	115	167	245	303	301	340	220
GNJMADOJ_01658	8	15	15	11	82	40	51	70	35	13	13	56	7	28	31	25
GNJMADOJ_01659	457	753	728	418	392	285	311	374	373	191	216	454	195	324	338	262
GNJMADOJ_01660	47	94	71	39	57	59	57	63	26	32	38	100	19	38	62	21
GNJMADOJ_01661	1241	1673	1713	1033	3330	3683	2923	3501	889	605	412	697	614	772	687	895
GNJMADOJ_01662	9422	6237	6482	7107	3417	3611	3154	4173	704	721	241	711	449	594	580	852
GNJMADOJ_01663	8829	5091	5194	7239	3147	3640	2712	3474	428	647	113	381	205	327	336	472
GNJMADOJ_01664	4217	2877	2896	3515	4826	4458	4168	5632	2430	1260	1216	2145	2160	2886	2530	3740
GNJMADOJ_01665	506	383	419	333	546	410	607	678	479	270	258	675	389	809	592	658
GNJMADOJ_01666	1126	1356	1388	772	1578	1248	1462	1633	1087	738	698	1232	757	1098	927	1412
GNJMADOJ_01667	266	511	458	277	761	504	562	902	167	110	133	193	113	193	231	214
GNJMADOJ_01668	21535	11228	14136	16475	33660	50671	29687	44893	44507	41165	15287	11303	7321	28926	13183	27069
GNJMADOJ_01669	11588	7067	7545	10407	3973	4255	3576	5397	5703	4949	1918	2384	1395	3008	1899	3715
GNJMADOJ_01670	75	42	43	37	32	75	18	49	9	8	17	33	3	17	25	12
GNJMADOJ_01671	223	207	180	162	116	168	87	117	31	35	30	89	86	35	65	39
GNJMADOJ_01672	539	365	373	388	1918	792	1930	2403	1603	1257	930	1694	1150	3039	1930	2187
GNJMADOJ_01673	42	26	39	23	40	63	58	37	19	30	12	19	48	27	21	28
GNJMADOJ_01674	11	9	13	15	26	18	18	18	7	3	0	4	25	3	0	1
GNJMADOJ_01675	2	2	2	1	11	9	9	4	0	3	0	1	0	2	3	1
GNJMADOJ_01676	12	37	27	8	20	21	15	25	13	2	6	22	42	16	13	4
GNJMADOJ_01677	94	169	128	36	17	24	19	27	14	13	8	19	31	7	9	10
GNJMADOJ_01678	979	1707	1630	665	465	482	411	541	250	198	256	586	351	254	340	319
GNJMADOJ_01679	90	150	111	55	59	44	49	67	47	25	36	107	43	63	51	51
GNJMADOJ_01680	46	59	46	20	44	56	29	62	4	3	14	17	22	13	12	1
GNJMADOJ_01681	17	41	33	26	58	67	63	72	9	16	6	15	17	8	17	11
GNJMADOJ_01682	20	22	17	0	15	10	16	7	12	2	7	2	30	3	12	3
GNJMADOJ_01683	34	64	49	36	34	47	34	27	3	8	16	8	16	8	7	9
GNJMADOJ_01684	25	21	24	24	33	41	21	26	5	4	5	6	23	9	10	10
GNJMADOJ_01685	44	94	78	36	35	48	45	54	16	16	8	18	15	8	13	9
GNJMADOJ_01686	4	5	6	1	6	4	3	3	0	0	0	5	4	2	3	1
GNJMADOJ_01687	4	7	6	4	0	4	3	1	1	0	0	3	12	1	0	0
GNJMADOJ_01688	12	21	15	1	5	13	0	8	3	3	0	8	8	4	0	0
GNJMADOJ_01689	8	4	9	10	13	11	11	8	2	0	0	1	16	6	1	1
GNJMADOJ_01690	2	14	9	4	9	19	10	9	3	2	0	10	12	5	0	1
GNJMADOJ_01691	1	8	0	1	3	6	4	5	1	0	10	3	3	1	1	1
GNJMADOJ_01692	15	19	10	7	22	34	19	18	20	0	2	5	11	14	14	11
GNJMADOJ_01693	70	50	45	40	91	76	89	104	54	30	34	92	33	63	53	96
GNJMADOJ_01694	580	846	812	383	681	414	610	882	417	257	264	987	561	638	649	1136
GNJMADOJ_01695	15	21	11	17	124	92	104	151	24	23	15	68	41	58	58	61
GNJMADOJ_01696	282	248	243	214	320	220	231	403	68	61	71	192	113	116	148	138
GNJMADOJ_01697	2169	1338	1447	1786	2661	2362	2117	3057	977	911	671	1265	952	1969	1482	1741
GNJMADOJ_01698	2228	2454	2172	1884	2169	1921	1691	2106	1244	722	650	1608	820	1716	1542	1677
GNJMADOJ_01699	836	787	765	780	1145	1106	840	1019	999	757	475	885	652	1338	1124	1182
GNJMADOJ_01700	695	445	427	856	876	773	712	906	1271	929	411	728	451	974	728	842
GNJMADOJ_01701	1118	717	776	1507	1001	1100	816	1021	1294	910	400	728	497	1015	728	994
GNJMADOJ_01702	1181	1237	1177	1027	714	925	724	817	1219	802	388	563	455	636	464	744
GNJMADOJ_01703	343	483	436	378	353	747	348	276	447	204	112	224	99	236	182	134
GNJMADOJ_01704	531	394	471	372	607	472	621	717	256	263	174	225	75	357	222	168
GNJMADOJ_01705	760	383	415	505	683	886	601	759	435	221	115	158	163	290	195	285
GNJMADOJ_01706	7225	3737	3896	7885	5481	5165	3966	5727	4403	2681	1320	2315	1312	3017	2305	2512
GNJMADOJ_01707	875	663	642	609	2003	1477	1684	2198	869	753	799	2419	1028	2119	2049	1715
GNJMADOJ_01708	2089	1903	1949	1424	5403	4222	5308	6347	1703	1147	937	1939	1050	2794	2153	1797
GNJMADOJ_01709	5870	5854	5401	4943	10089	8326	8353	9703	3728	2073	1769	3267	1858	4312	3281	2815
GNJMADOJ_01710	7058	6951	7040	6371	12117	8543	9306	13312	11284	11738	5979	10005	6608	9238	8396	12442
GNJMADOJ_01711	96	121	103	100	87	99	86	88	176	272	57	117	50	134	67	153
GNJMADOJ_01712	38	31	38	32	28	40	17	33	36	85	41	27	8	45	17	39
GNJMADOJ_01713	370	418	416	242	280	269	279	392	332	625	162	277	155	368	263	303
GNJMADOJ_01714	263	306	270	254	357	299	285	384	242	327	156	143	133	275	151	329
GNJMADOJ_01715	57	55	54	57	75	86	76	89	62	83	55	54	27	63	65	92
GNJMADOJ_01716	249	203	171	230	233	268	229	347	233	236	103	211	173	255	165	271
GNJMADOJ_01717	87	53	33	67	72	105	47	78	69	121	68	47	36	60	49	44
GNJMADOJ_01718	31	20	20	28	33	31	23	36	37	62	22	58	41	27	27	39
GNJMADOJ_01719	57	110	68	31	113	81	95	131	42	91	32	80	66	41	48	86
GNJMADOJ_01720	298	468	485	261	976	659	894	1238	521	722	259	553	282	608	507	672
GNJMADOJ_01721	221	274	271	198	526	389	459	632	239	426	249	253	134	269	170	325
GNJMADOJ_01722	25	32	19	35	79	48	77	98	61	82	26	54	19	36	44	76
GNJMADOJ_01723	473	488	512	373	393	392	347	421	294	385	152	268	104	224	230	246
GNJMADOJ_01724	190	170	174	203	297	205	256	324	204	233	122	233	71	187	178	254
GNJMADOJ_01725	59	27	38	30	63	44	65	63	53	114	26	69	16	64	42	43
GNJMADOJ_01726	87	55	65	66	66	46	68	73	64	145	52	90	54	86	60	80
GNJMADOJ_01727	106	141	133	99	109	54	88	124	98	170	91	200	129	137	132	156
GNJMADOJ_01728	335	336	372	228	405	312	399	492	292	276	162	281	211	333	219	392
GNJMADOJ_01729	336	322	328	271	380	400	328	478	263	270	144	186	135	222	165	259
GNJMADOJ_01730	386	311	242	515	520	367	399	641	363	326	147	363	245	332	327	290
GNJMADOJ_01731	10775	6914	7820	9583	15793	20874	13001	17097	7508	6483	4638	8585	4813	8873	7500	8256
GNJMADOJ_01732	1680	2520	2069	476	1859	2556	1052	1854	391	267	228	386	612	476	557	608
GNJMADOJ_01733	462	487	402	211	900	1092	636	739	76	50	44	99	251	132	94	138
GNJMADOJ_01734	2478	2086	1778	1673	4808	6227	3057	3475	549	417	711	404	1496	959	620	651
GNJMADOJ_01735	1802	1039	1072	1387	3309	4701	2187	2562	515	344	583	341	1337	893	556	616
GNJMADOJ_01736	3086	2325	2197	1995	4340	4925	2960	3693	865	742	917	561	1345	1076	907	762
GNJMADOJ_01737	8231	6379	5574	5410	17432	15447	14345	17143	4436	5359	3097	2879	2460	4882	4193	2607
GNJMADOJ_01738	3552	2567	2378	2347	9395	5863	9431	10169	2966	3364	2128	2106	1328	4822	3077	2767
GNJMADOJ_01739	1777	1232	984	651	3768	3741	2325	3252	730	665	447	377	688	886	537	599
GNJMADOJ_01740	25600	26541	24747	16207	37762	26050	31763	40877	13199	11447	9699	15355	14319	27264	20095	26402
GNJMADOJ_01741	605	391	181	538	405	411	329	501	354	362	155	248	105	358	228	181
GNJMADOJ_01742	6013	2657	2877	6355	6613	7069	5312	8000	4034	3903	1852	4687	1655	3937	2911	4145
GNJMADOJ_01743	1754	746	819	1562	2028	1544	1840	2337	783	686	402	637	759	1485	840	1695
GNJMADOJ_01744	2212	1231	1092	2056	1772	1185	1685	2173	1117	730	415	557	869	1235	769	1846
GNJMADOJ_01745	1390	809	749	1057	1158	661	1126	1259	538	378	171	353	385	698	442	958
GNJMADOJ_01746	2604	2055	1900	2124	1943	1039	1610	1703	981	652	344	529	752	1030	753	1832
GNJMADOJ_01747	4932	3915	3807	3859	3890	2488	3476	4282	2121	1397	734	1121	1687	2577	1668	4194
GNJMADOJ_01748	7201	6929	6430	6279	4374	2414	3857	4827	2278	1613	785	1020	1738	2604	1560	4768
GNJMADOJ_01749	7679	6750	6804	5726	4071	2305	3671	4413	2050	1353	800	1226	2195	2555	1661	5188
GNJMADOJ_01750	5379	3970	3905	4567	2670	1745	2513	2930	1031	567	261	632	2158	1543	1057	4512
GNJMADOJ_01751	14856	15704	15662	11350	7330	8783	7070	9357	4397	3508	1342	2317	2017	2655	2033	4196
GNJMADOJ_01752	29518	39730	40162	28995	5602	8610	4633	7189	4221	3526	1739	2493	2105	2573	2030	3587
GNJMADOJ_01753	1984	1061	1060	1337	1974	1765	2171	3266	654	1942	1031	1366	401	1287	1238	877
GNJMADOJ_01754	3256	2082	1780	3324	7473	5082	6292	8421	4599	2551	2112	4963	4511	5502	4727	8211
GNJMADOJ_01755	1766	1960	1936	1234	2089	1343	1949	2497	872	850	526	1508	773	1116	1055	1388
GNJMADOJ_01756	1625	2806	2540	1269	81780	40653	76402	84765	7407	3966	6425	6807	3180	10332	7148	3762
GNJMADOJ_01757	429	588	601	270	15483	9606	14363	16463	1360	852	1199	1235	590	2092	1394	741
GNJMADOJ_01758	571	851	614	301	24067	18165	21567	25433	1878	1173	1731	1931	967	3696	2445	1210
GNJMADOJ_01759	1166	1467	1691	904	2102	1757	1899	2255	1005	668	493	951	613	1396	1035	990
GNJMADOJ_01760	6507	8731	8515	5056	8464	8059	8717	10588	876	987	668	1090	617	1178	1063	655
GNJMADOJ_01761	4892	4115	4161	4132	7229	4883	5844	7666	1553	1749	959	1798	1049	1906	1487	1616
GNJMADOJ_01762	3586	2766	2765	3636	7023	8631	6158	5925	2552	1703	1823	3428	4264	3342	3064	4412
GNJMADOJ_01763	802	631	666	776	1084	821	883	1144	977	762	647	1563	718	1185	1260	1004
GNJMADOJ_01764	295	284	291	266	223	242	236	250	247	158	93	258	125	281	247	307
GNJMADOJ_01765	46	7	19	41	34	34	23	24	45	37	7	27	11	39	22	39
GNJMADOJ_01766	27	7	7	23	19	14	22	10	35	9	8	21	16	35	22	37
GNJMADOJ_01767	37	28	12	26	59	32	40	60	71	52	16	26	30	71	32	52
GNJMADOJ_01768	281	225	319	264	228	180	234	256	335	291	189	193	148	322	190	339
GNJMADOJ_01769	126	76	89	134	176	118	153	193	223	170	105	82	102	234	114	214
GNJMADOJ_01770	258	224	223	313	442	311	393	487	539	312	123	257	225	559	269	558
GNJMADOJ_01771	262	210	282	333	184	204	197	224	370	257	100	120	122	284	156	306
GNJMADOJ_01772	37	28	20	52	22	28	25	29	74	51	14	23	11	36	19	44
GNJMADOJ_01773	50	16	20	60	52	45	53	60	66	77	9	42	29	52	59	79
GNJMADOJ_01774	113	98	86	89	131	126	107	118	140	76	39	56	62	97	59	94
GNJMADOJ_01775	33	14	14	54	49	37	62	61	62	56	56	20	28	41	25	48
GNJMADOJ_01776	50	30	22	45	105	78	71	93	77	92	34	46	27	70	40	64
GNJMADOJ_01777	44	31	30	59	40	30	27	41	62	46	22	26	30	27	27	47
GNJMADOJ_01778	196	146	227	139	229	154	234	242	268	194	67	165	134	260	126	258
GNJMADOJ_01779	80	101	98	105	85	51	75	77	95	75	50	36	19	86	58	120
GNJMADOJ_01780	92	86	91	80	100	81	112	131	113	78	60	59	60	90	53	128
GNJMADOJ_01781	213	152	223	149	273	203	235	328	336	224	77	173	143	290	124	306
GNJMADOJ_01782	37	36	28	33	48	39	44	72	19	33	15	53	15	56	30	41
GNJMADOJ_01783	14	17	12	10	12	9	17	23	10	18	20	16	0	11	9	21
GNJMADOJ_01784	707	1286	1166	399	1070	1293	856	1205	158	96	115	235	106	222	215	167
GNJMADOJ_01785	415	823	689	245	13965	6764	12032	14892	397	577	874	737	288	922	1032	508
GNJMADOJ_01786	6387	6151	6532	6937	18553	11302	16012	20540	1377	1041	1542	1653	955	2891	2845	1251
GNJMADOJ_01787	2101	1600	1782	2522	3800	2528	3347	4177	467	297	203	342	240	511	457	329
GNJMADOJ_01788	936	443	548	1009	2872	1848	2515	3156	101	102	87	103	76	221	206	114
GNJMADOJ_01789	2298	1050	1137	2829	7146	5138	6353	7598	358	302	193	307	125	477	490	289
GNJMADOJ_01790	604	273	290	694	1892	1219	1675	2033	78	92	76	75	35	106	119	86
GNJMADOJ_01791	653	277	311	826	2133	1205	1857	2156	130	108	75	108	47	204	173	117
GNJMADOJ_01792	1077	448	511	1458	6312	3201	6059	7265	306	301	201	237	147	563	446	239
GNJMADOJ_01793	1262	575	502	1416	7903	4194	7792	9347	388	397	248	328	124	687	478	297
GNJMADOJ_01794	997	502	421	980	5183	2669	5076	6255	279	277	175	222	91	495	350	241
GNJMADOJ_01795	556	288	254	507	2839	1568	3187	3513	183	220	125	170	72	329	213	156
GNJMADOJ_01796	835	376	402	784	5787	2714	5964	7246	309	283	238	384	162	636	502	327
GNJMADOJ_01797	874	693	674	863	4525	2702	5002	5754	614	448	255	393	265	739	493	435
GNJMADOJ_01798	905	599	454	675	5350	3095	5937	7070	400	344	189	266	171	727	462	384
GNJMADOJ_01799	235	159	151	257	1113	660	980	1308	154	105	55	83	50	129	69	98
GNJMADOJ_01800	527	281	197	470	2786	1514	2500	3173	290	219	113	233	147	428	354	265
GNJMADOJ_01801	808	834	698	662	2041	1167	1904	2406	450	306	163	319	193	542	319	388
GNJMADOJ_01802	1230	1223	1048	1138	2365	1418	2345	2857	810	503	299	571	298	797	604	630
GNJMADOJ_01803	565	606	560	511	977	586	877	1182	290	168	55	149	120	252	179	193
GNJMADOJ_01804	1212	1122	1090	945	1753	1428	1723	2095	709	434	249	336	337	567	370	437
GNJMADOJ_01805	939	664	724	750	3228	2251	3464	4008	1132	645	387	612	470	1227	832	883
GNJMADOJ_01806	11214	17700	17094	5951	9558	9599	8207	12443	5576	6154	2510	2828	2838	4363	3319	5596
GNJMADOJ_01807	197	174	230	186	4259	2017	3687	4139	175	108	70	195	177	341	295	414
GNJMADOJ_01808	148	100	123	153	5132	2355	4621	5141	246	113	183	180	277	582	416	432
GNJMADOJ_01809	98	59	68	97	3119	1360	3285	3355	121	79	111	176	223	460	317	283
GNJMADOJ_01810	451	304	306	396	15679	7329	15435	13952	835	685	378	517	486	1224	864	861
GNJMADOJ_01811	157	118	114	109	2629	1347	2730	2439	369	204	189	355	301	656	512	574
GNJMADOJ_01812	68	38	24	47	273	173	231	247	66	35	24	92	39	80	56	106
GNJMADOJ_01813	117	145	135	101	127	164	80	58	17	17	10	23	24	29	14	28
GNJMADOJ_01814	1927	2387	2277	1380	1201	1482	1084	1553	1792	1187	614	1223	885	1132	975	1769
GNJMADOJ_01815	248	283	288	176	234	291	236	408	408	243	139	186	109	143	145	122
GNJMADOJ_01816	549	691	624	491	2302	2021	1675	2478	290	307	573	942	668	881	955	740
GNJMADOJ_01817	9207	11559	10928	6652	31969	24092	28282	37834	9062	5787	4012	5400	4202	9266	6765	8554
GNJMADOJ_01818	56	29	44	37	139	77	113	180	124	72	79	247	90	239	215	230
GNJMADOJ_01819	428	528	487	383	682	444	608	690	195	100	128	381	240	330	235	316
GNJMADOJ_01820	84	120	104	59	504	373	411	478	82	44	79	153	67	96	175	91
GNJMADOJ_01821	2	6	4	2	5	2	6	9	6	10	7	9	0	3	2	4
GNJMADOJ_01822	23	38	20	19	36	38	36	30	22	12	8	15	2	32	10	8
GNJMADOJ_01823	23	13	8	20	15	2	5	15	26	4	1	28	13	26	25	17
GNJMADOJ_01824	11	3	5	7	7	6	7	6	2	2	1	10	3	5	4	8
GNJMADOJ_01825	131	67	61	92	200	207	167	189	89	84	62	166	77	127	154	89
GNJMADOJ_01826	5275	3454	3472	5274	27352	28245	22961	24886	1008	713	1160	1226	875	2119	1520	1375
GNJMADOJ_01827	834	664	545	790	577	1023	385	3459	294	165	214	205	337	162	229	125
GNJMADOJ_01828	34	54	74	31	204	195	170	169	29	47	40	105	66	35	74	38
GNJMADOJ_01829	194	197	229	108	1343	1149	1161	1546	129	69	53	146	193	276	231	218
GNJMADOJ_01830	191	118	117	135	228	267	216	324	77	33	29	78	47	76	69	86
GNJMADOJ_01831	851	1316	1199	713	1136	1141	998	1425	637	418	403	590	567	649	559	695
GNJMADOJ_01832	6	10	5	6	3	8	8	4	0	4	12	5	12	3	2	3
GNJMADOJ_01833	328	244	236	196	2709	1743	2968	3293	613	391	344	891	341	1047	887	632
GNJMADOJ_01834	7758	7858	8139	4661	7321	6109	5908	7551	2849	2518	1570	3031	3031	4717	3528	5511
GNJMADOJ_01835	3435	2875	3055	2339	4324	3939	3420	4454	1648	1306	1126	1601	1348	2621	1982	2268
GNJMADOJ_01836	957	714	660	797	768	670	724	913	557	393	441	789	441	766	644	903
GNJMADOJ_01837	877	1287	1172	642	518	656	460	693	165	119	154	337	229	207	240	261
GNJMADOJ_01838	40	87	76	40	102	64	84	156	8	6	19	32	4	16	11	12
GNJMADOJ_01839	112	142	164	61	111	107	88	162	15	4	13	24	10	11	11	25
GNJMADOJ_01840	477	809	934	261	517	679	445	599	59	49	54	132	87	65	75	74
GNJMADOJ_01841	49	55	62	47	22	36	33	8	12	13	18	36	16	10	6	16
GNJMADOJ_01842	563	789	867	467	313	307	231	349	271	192	102	451	266	219	269	331
GNJMADOJ_01843	62	111	91	34	41	60	39	75	20	13	29	40	20	27	44	24
GNJMADOJ_01844	97	160	167	82	251	141	185	243	78	150	136	79	80	109	104	72
GNJMADOJ_01845	3355	3008	2631	2223	2709	2974	2594	3067	1210	820	426	631	599	838	738	1184
GNJMADOJ_01846	3360	2285	2315	2278	3373	3679	2855	3714	1620	1278	765	1515	1093	1715	1197	1815
GNJMADOJ_01847	609	511	476	514	1037	815	699	1234	472	344	384	948	631	795	897	858
GNJMADOJ_01848	10583	5709	5962	9456	28498	16908	23088	30990	10128	7955	8208	17199	13113	17570	15640	24568
GNJMADOJ_01849	7181	1575	1431	7823	18700	13700	16402	20275	7288	5266	3881	7949	5687	9735	7894	10700
GNJMADOJ_01850	5287	9384	9262	3698	1439	1140	1229	1672	1880	1660	830	1381	667	1404	856	1258
GNJMADOJ_01851	1143	1662	1538	697	557	597	590	721	435	370	219	514	220	323	275	418
GNJMADOJ_01852	2597	2237	2182	2551	2573	2510	1904	3266	2750	2967	2318	6227	3494	5759	5549	6664
GNJMADOJ_01853	1591	1720	1672	1365	2169	1498	1743	2213	1087	657	781	1657	789	2205	1533	2004
GNJMADOJ_01854	1027	668	708	729	1234	828	1124	1497	490	359	325	582	466	1050	594	872
GNJMADOJ_01855	1505	1487	1311	1240	1327	4151	1132	1572	422	372	176	296	135	402	273	517
GNJMADOJ_01856	1352	1684	1673	772	575	1411	494	588	122	135	77	172	89	143	100	238
GNJMADOJ_01857	18	45	46	20	43	32	25	33	1	1	4	42	7	18	23	21
GNJMADOJ_01858	2758	2123	2153	1807	10132	5792	8637	11216	1706	1192	1366	3125	1577	2605	2502	3287
GNJMADOJ_01859	12884	18171	18149	9767	18359	16395	15234	16470	7139	5517	4464	8067	9430	5094	6649	9137
GNJMADOJ_01860	126	107	91	111	197	147	219	156	182	188	106	284	82	146	171	174
GNJMADOJ_01861	1531	715	679	1199	3070	1678	2965	4235	3688	3593	3419	6935	1738	4585	4199	3851
GNJMADOJ_01862	1999	2557	2287	1993	3944	4024	3360	4149	1284	1163	848	1684	928	1546	1526	2200
GNJMADOJ_01863	24209	7716	8085	25570	52414	63695	45213	64779	31523	25172	9552	8339	12032	32875	17071	28484
GNJMADOJ_01864	1460	1757	1748	1087	1501	1498	1266	1860	1324	948	531	1125	987	1862	1322	2178
GNJMADOJ_01865	3066	1977	1883	3103	12650	9194	10143	12962	1826	1240	1017	1138	965	1564	1231	1552
GNJMADOJ_01866	2235	1106	988	1942	16116	12905	15971	17113	1802	1348	1055	1159	869	2225	1438	1608
GNJMADOJ_01867	1423	552	552	1044	11140	8551	10154	11791	1351	831	670	1348	692	1664	1216	1182
GNJMADOJ_01868	905	651	593	692	3097	2794	2832	3526	903	650	568	1243	599	1572	1146	890
GNJMADOJ_01869	1616	1417	1616	1327	2759	1976	2026	2494	876	902	505	981	411	778	630	826
GNJMADOJ_01870	1852	2255	2306	1623	3092	2094	2099	2831	1052	1396	657	844	543	837	546	907
GNJMADOJ_01871	234	241	238	145	529	290	498	547	303	493	331	412	164	530	368	288
GNJMADOJ_01872	75	83	59	52	191	76	187	228	138	236	294	310	104	271	209	171
GNJMADOJ_01873	37	30	32	26	115	32	124	153	81	296	380	245	17	186	156	55
GNJMADOJ_01874	115	119	104	117	415	97	421	547	361	1534	1389	842	46	755	604	179
GNJMADOJ_01875	391	480	392	308	1400	361	1474	1898	1312	6588	5160	3333	279	3290	2361	700
GNJMADOJ_01876	140	116	98	134	404	119	410	493	303	1579	1418	967	55	800	667	168
GNJMADOJ_01877	128	168	119	90	355	113	381	470	306	1717	1487	943	78	813	587	237
GNJMADOJ_01878	104	100	85	103	180	98	201	213	175	584	575	340	40	369	181	103
GNJMADOJ_01879	292	252	230	278	487	415	432	525	469	941	649	575	114	488	456	313
GNJMADOJ_01880	201	188	238	181	206	145	228	264	193	416	257	312	88	322	237	187
GNJMADOJ_01881	473	494	516	439	9158	5390	6420	8460	737	3426	1581	1781	296	1363	940	692
GNJMADOJ_01882	1607	1761	1658	1335	7904	5510	6751	7774	1026	3194	1397	1530	404	1399	1006	845
GNJMADOJ_01883	28698	27656	26431	24493	49238	35442	46591	52029	20338	9328	6835	10961	10931	30535	16805	33247
GNJMADOJ_01884	444	445	367	388	693	558	619	754	262	247	111	445	170	412	339	399
GNJMADOJ_01885	924	1031	891	813	4862	3487	4378	5515	1278	598	709	954	576	1684	1210	908
GNJMADOJ_01886	238	181	160	171	525	389	490	527	197	86	76	194	88	258	205	165
GNJMADOJ_01887	2011	1558	1629	1464	5693	5239	5172	6432	875	612	539	1170	698	1674	1158	1466
GNJMADOJ_01888	21120	13493	11942	16470	18973	16724	16635	20992	14202	11809	6662	7758	4593	13235	8189	10939
GNJMADOJ_01889	5111	2716	2556	3595	6166	7380	7202	7782	5307	4800	3503	4638	1938	6468	4138	4748
GNJMADOJ_01890	5653	3757	3564	4126	5065	4228	4215	5237	3758	2382	2036	3238	1711	4950	3183	3577
GNJMADOJ_01891	7012	5073	5141	5102	6231	5550	5129	7044	2810	2305	1789	2424	1558	4441	2921	2842
GNJMADOJ_01892	7905	5713	5868	6207	7871	7345	7839	9515	4100	3097	2333	3544	2374	6590	4364	4515
GNJMADOJ_01893	29349	25425	24407	24052	37870	37641	29187	39081	9312	9212	8086	8286	6330	12580	9633	10019
GNJMADOJ_01894	11287	11986	10752	11414	13002	10993	11810	14639	6302	5865	7120	10288	3638	7153	6740	7195
GNJMADOJ_01895	9817	6490	5791	6835	14669	11796	13542	17956	5483	5958	6166	12177	5207	12845	10578	9424
GNJMADOJ_01896	774	725	747	713	1029	934	1114	1242	767	430	373	767	487	807	688	669
GNJMADOJ_01897	76	105	64	50	181	56	155	233	61	63	59	208	100	96	130	97
GNJMADOJ_01898	194	267	227	129	304	158	205	346	124	117	171	767	229	192	349	276
GNJMADOJ_01899	586	616	595	468	709	596	685	886	379	259	298	754	328	533	533	577
GNJMADOJ_01900	91	118	117	64	63	43	36	66	54	38	17	121	83	78	81	72
GNJMADOJ_01901	16	10	22	8	17	12	5	13	6	1	0	24	10	15	13	10
GNJMADOJ_01902	3168	3986	3771	2204	3650	3702	2845	3932	1006	581	576	1168	710	1234	1089	1305
GNJMADOJ_01903	2521	2180	2170	1844	2484	2057	2150	2523	1025	761	514	1335	492	1016	964	1212
GNJMADOJ_01904	1442	1020	928	1403	1681	1597	1676	1844	696	341	266	707	311	702	576	754
GNJMADOJ_01905	2896	1567	1463	2651	3505	2985	3227	3557	1648	1063	891	1725	839	2171	1577	1909
GNJMADOJ_01906	8887	9363	9560	9331	3985	6304	3231	4189	3498	2317	1773	1803	1750	2292	1875	2404
GNJMADOJ_01907	29138	30262	30835	23221	13222	14255	11295	15487	9444	8847	6616	10242	3944	7603	6064	8728
GNJMADOJ_01908	4775	2370	2362	2978	1256	2563	1279	1704	677	365	273	764	554	758	596	1007
GNJMADOJ_01909	3368	2219	2101	3014	4085	4343	3117	4142	1874	1354	863	1257	1192	1745	1260	2061
GNJMADOJ_01910	2071	1093	1043	1764	3836	4219	3559	4215	1388	1015	622	988	861	1593	927	1700
GNJMADOJ_01911	5533	2437	2197	6152	11484	10833	9479	11873	4802	2944	2321	2650	2469	5142	3253	5219
GNJMADOJ_01912	2412	1439	1361	2852	3620	3357	2580	3579	2305	1319	698	1258	921	1978	1452	2044
GNJMADOJ_01913	4572	3562	3482	4074	4979	4950	4392	5266	2700	1826	1072	1596	1444	2628	1998	2645
GNJMADOJ_01914	7552	4890	5247	7215	17114	13389	15886	17028	4778	2777	2154	2825	3831	6473	5277	5903
GNJMADOJ_01915	9227	15340	14234	4476	5194	6467	4736	5979	2485	2027	1317	2301	1974	2955	2614	4750
GNJMADOJ_01916	9494	3951	3276	6641	3130	3218	3010	3730	9385	4494	1398	2766	1573	2911	1988	3570
GNJMADOJ_01917	17191	20649	20646	13198	10496	5437	8391	12772	8257	5223	5103	10919	6332	10231	9478	13745
GNJMADOJ_01918	1452	2949	1946	183	485	957	353	524	1797	1169	866	10021	8845	3880	5504	21001
GNJMADOJ_01919	6072	8337	7813	6583	5320	5999	3706	4538	472	509	337	1820	424	636	816	878
GNJMADOJ_01920	24865	15650	15541	20002	18529	16660	15399	20089	18786	10008	5618	8701	8060	15678	10660	18603
GNJMADOJ_01921	1115	470	420	903	3040	2423	2650	3392	871	715	657	1088	384	1082	911	839
GNJMADOJ_01922	484	183	184	337	1419	1168	1260	1400	555	419	274	441	218	582	457	331
GNJMADOJ_01923	1285	844	746	1122	2544	2160	2219	2629	1384	729	520	733	386	1097	730	694
GNJMADOJ_01924	1140	1092	991	910	2727	1987	2614	3026	1382	932	526	755	564	1277	785	938
GNJMADOJ_01925	2144	2240	2227	1465	3231	2573	3382	3880	2302	1159	807	1267	1006	2360	1708	2029
GNJMADOJ_01926	2800	2526	2263	2394	5461	3494	4946	6770	2860	2354	2544	3180	1929	4891	4127	2993
GNJMADOJ_01927	605	437	394	400	1897	1095	1534	2005	714	578	556	1312	569	1236	1066	1052
GNJMADOJ_01928	249	268	194	138	270	529	242	415	44	28	57	134	27	68	93	45
GNJMADOJ_01929	239	251	210	160	948	641	772	1008	465	368	309	624	303	856	742	566
GNJMADOJ_01930	622	357	374	427	3060	1926	2560	3226	1228	1054	875	1331	762	2076	1669	1390
GNJMADOJ_01931	3326	2645	2822	3088	13054	8869	12377	14584	5429	3016	3120	4141	4056	6771	6073	5574
GNJMADOJ_01932	881	717	617	756	1847	1091	1564	2062	1119	628	673	1697	970	1482	1608	1511
GNJMADOJ_01933	9501	10451	10823	5596	8641	8912	7306	9248	3238	2550	1710	4008	3178	5267	3999	5934
GNJMADOJ_01934	3222	1051	852	2577	5034	3462	3955	5450	1399	1155	1366	2026	1175	2299	2068	1941
GNJMADOJ_01935	5794	3582	3183	3708	11785	7225	10155	14142	2256	2318	2593	3106	2147	4201	3302	3628
GNJMADOJ_01936	1759	820	686	1802	7325	3669	6760	8517	8308	7261	7108	10454	4999	13271	9358	8291
GNJMADOJ_01937	895	356	331	702	2172	1370	2035	2572	1632	1197	984	1819	1056	2807	1982	2067
GNJMADOJ_01938	4133	1668	1827	3290	7978	5470	7000	8817	3816	2754	2474	4574	2762	7222	5239	5223
GNJMADOJ_01939	1432	937	843	1393	2364	1679	1916	2631	1463	731	714	1741	1102	2403	1747	2400
GNJMADOJ_01940	1084	903	808	884	1595	1403	1216	1837	973	564	478	1165	879	1863	1368	1855
GNJMADOJ_01941	2398	2632	2618	2064	2728	2293	2018	2721	1307	1081	804	2523	1458	2960	2313	3611
GNJMADOJ_01942	44359	39529	34516	35579	196920	151428	186872	220471	39458	23344	18758	21826	19172	56708	27578	45602
GNJMADOJ_01943	258	150	196	180	784	578	599	729	73	94	88	244	100	120	223	79
GNJMADOJ_01944	387	108	103	300	11	15	14	20	13	13	4	22	8	6	21	16
GNJMADOJ_01945	6	8	6	6	3	2	4	3	3	0	0	4	0	0	2	4
GNJMADOJ_01946	27	33	44	12	56	66	47	73	9	8	3	38	6	15	23	9
GNJMADOJ_01947	201	241	245	122	905	946	954	1099	229	178	178	641	259	315	328	380
GNJMADOJ_01948	83	85	62	59	907	883	833	1054	55	30	42	155	79	67	142	85
GNJMADOJ_01949	133	148	138	101	1502	1392	1354	1623	36	36	39	143	78	72	133	86
GNJMADOJ_01950	255	79	103	296	73	140	85	114	4	5	9	6	10	2	6	23
GNJMADOJ_01951	2649	1527	1344	2601	1052	2062	1088	1346	45	31	23	47	41	47	41	83
GNJMADOJ_01952	63	46	50	74	81	66	34	55	7	8	13	26	31	24	11	17
GNJMADOJ_01953	3832	6273	5406	2899	9267	13489	7706	10161	183	176	210	429	315	333	390	245
GNJMADOJ_01954	12211	8517	7947	6435	1693	4897	1656	1845	22	39	79	243	323	120	138	201
GNJMADOJ_01955	17289	31319	27517	8790	127115	176442	122194	129312	38920	18713	41090	104638	410913	104938	123928	239680
GNJMADOJ_01956	737	1243	1219	409	605	503	586	747	316	204	343	2353	670	422	810	558
GNJMADOJ_01957	491	1120	938	312	733	624	604	842	80	77	151	505	219	153	277	197
GNJMADOJ_01958	613	480	308	342	2898	2831	2736	3311	124	133	428	277	217	259	275	81
GNJMADOJ_01959	1172	1126	1029	990	7006	5862	7093	8589	1666	790	1155	2719	3004	3628	4117	5742
GNJMADOJ_01960	158	105	84	128	1139	680	1151	1394	283	155	172	473	351	613	616	806
GNJMADOJ_01961	154	67	36	116	699	466	686	826	244	114	120	279	213	445	424	479
GNJMADOJ_01962	165	156	106	148	749	537	693	963	415	189	148	363	273	611	566	711
GNJMADOJ_01963	454	161	161	304	558	517	569	768	618	407	244	593	291	811	590	716
GNJMADOJ_01964	4091	843	905	2879	2820	3395	2375	3196	2643	2447	1809	1892	1115	3129	1785	2758
GNJMADOJ_01965	15904	5412	6613	12535	2637	6356	2631	2321	9050	12355	1968	1079	517	1566	1208	1682
GNJMADOJ_01966	34	7	5	24	1	12	4	1	2	23	4	5	0	2	0	8
GNJMADOJ_01967	1274	556	543	994	461	470	374	441	382	507	183	230	115	235	246	223
GNJMADOJ_01968	361	385	408	262	494	445	472	567	116	129	76	164	113	155	139	133
GNJMADOJ_01969	2023	2434	2785	1989	567	1187	435	622	346	359	296	369	712	443	342	794
GNJMADOJ_01970	2132	1856	1916	1788	1916	1418	1471	2106	1707	1427	1007	2020	1239	2215	1338	3271
GNJMADOJ_01971	17065	23461	23299	13032	4365	9021	3252	5394	9556	9517	5757	4924	4645	9524	5558	10541
GNJMADOJ_01972	1803	831	265	1027	292	327	247	324	26	21	102	129	62	71	82	55
GNJMADOJ_01973	1537	1195	1020	711	7169	6886	5600	8422	841	749	770	1182	1154	1880	1840	1704
GNJMADOJ_01974	123	175	150	78	137	126	108	142	74	69	63	144	102	142	157	172
GNJMADOJ_01975	550	648	630	246	538	558	590	522	60	82	52	76	200	91	68	144
GNJMADOJ_01976	342	184	251	209	1478	1365	1317	1651	881	816	1303	2462	2686	2877	3128	3226
GNJMADOJ_01977	1160	466	616	692	755	1109	711	725	692	600	380	869	712	729	842	958
GNJMADOJ_01978	1850	1556	1410	1536	2499	2031	2082	2740	818	497	472	880	513	817	705	925
GNJMADOJ_01979	1807	2269	2352	1258	3292	2739	2737	3733	898	625	679	1014	1090	1295	1078	1493
GNJMADOJ_01980	895	958	969	507	2045	1558	1947	2401	829	388	427	883	723	1185	989	1138
GNJMADOJ_01981	283	188	203	243	833	526	651	760	221	239	379	825	268	632	656	516
GNJMADOJ_01982	1430	1541	1618	941	1775	1389	1502	1903	628	433	587	1691	651	1087	1147	1232
GNJMADOJ_01983	287	294	218	272	816	602	803	978	533	270	336	768	326	777	711	653
GNJMADOJ_01984	52	43	32	31	245	202	200	248	41	24	57	95	30	95	77	59
GNJMADOJ_01985	653	622	582	507	2972	2455	2347	3031	544	357	601	953	464	1134	996	746
GNJMADOJ_01986	1238	2196	1986	1239	4627	3697	3226	4776	679	453	678	1643	771	1197	1445	1214
GNJMADOJ_01987	70250	112817	99493	52223	59404	54920	48468	75187	15596	16337	5150	5876	6245	10975	6825	13968
GNJMADOJ_01988	221609	374039	328897	127684	188294	194102	158867	259112	69311	80801	19618	18471	27197	39065	23511	53314
GNJMADOJ_01989	4966	5634	5603	4895	22943	21729	21774	24031	5118	4421	4645	6747	5305	10899	8543	8420
GNJMADOJ_01990	779	916	885	669	718	664	612	859	453	332	254	731	416	618	503	732
GNJMADOJ_01991	1017	953	950	798	1493	1537	1487	1713	906	448	530	1165	651	1305	1160	1130
GNJMADOJ_01992	1931	1105	1067	1842	3055	2377	3177	4193	7339	3301	3355	7129	6923	14772	9966	11617
GNJMADOJ_01993	180878	215743	190960	135347	68196	54723	62887	87163	99718	67513	60257	99772	112685	167795	124788	157615
GNJMADOJ_01994	8457	9113	7921	8130	17140	12875	14976	18193	7307	3508	2960	3290	4104	5623	3854	6614
GNJMADOJ_01995	2491	1775	1725	1714	7177	6031	7445	8203	2962	1824	1450	2010	2500	3758	2335	4192
GNJMADOJ_01996	155	76	69	128	125	79	101	135	143	59	61	268	217	226	215	265
GNJMADOJ_01997	149	201	189	119	809	499	732	824	205	155	220	280	377	3796	964	894
GNJMADOJ_01998	50	70	60	24	384	220	288	335	112	80	62	164	97	1265	357	236
GNJMADOJ_01999	78	137	98	77	507	266	385	459	135	88	116	191	96	1615	490	286
[truncated: 2,613 more rows]

## Sheet: S Table 3. BHI+Litter vs. BHI 
transcript_id	gene_name	baseMean	log2FoldChange	lfcSE	stat	pvalue	padj	Regulation
GNJMADOJ_04263	aceA	42832.4	-5.33349	0.818717	-6.51445	7.29581e-11	6.3953e-10	Down in BHI_Litter
GNJMADOJ_04264	aceB	47810.8	-4.67355	0.841104	-5.55644	2.75326e-08	1.72623e-07	Down in BHI_Litter
GNJMADOJ_04262	aceK	10926.2	-4.67594	0.767719	-6.09068	1.12429e-09	8.39931e-09	Down in BHI_Litter
GNJMADOJ_01052	acpP_1	31.6667	-2.42374	0.663402	-3.65351	0.000258683	0.000809765	Down in BHI_Litter
GNJMADOJ_03446	acs_1	2590.04	-2.47671	0.593377	-4.17392	2.99396e-05	0.000112936	Down in BHI_Litter
GNJMADOJ_04171	acs_2	45631.6	-4.44631	0.286102	-15.541	1.83056e-54	4.01155e-52	Down in BHI_Litter
GNJMADOJ_04173	actP_2	3743.67	-2.91237	0.3104	-9.38265	6.4333e-21	1.72128e-19	Down in BHI_Litter
GNJMADOJ_00627	aer	1077.47	-2.68414	0.282057	-9.51629	1.79469e-21	5.09825e-20	Down in BHI_Litter
GNJMADOJ_01951	ail_2	725.583	-3.64394	0.3214	-11.3377	8.53364e-30	4.514e-28	Down in BHI_Litter
GNJMADOJ_00164	aldB	79808.1	-3.47179	0.510241	-6.80422	1.01599e-11	1.00985e-10	Down in BHI_Litter
GNJMADOJ_03305	allA	710.802	-3.12475	0.162551	-19.2233	2.36367e-82	1.20862e-79	Down in BHI_Litter
GNJMADOJ_03306	allS_2	596.118	-2.05759	0.239252	-8.60011	7.96374e-18	1.55293e-16	Down in BHI_Litter
GNJMADOJ_04196	aphA	2675.69	-2.17966	0.271967	-8.01445	1.10632e-15	1.76781e-14	Down in BHI_Litter
GNJMADOJ_02982	aptA_3	371.042	-2.21959	0.245893	-9.02664	1.77031e-19	4.09395e-18	Down in BHI_Litter
GNJMADOJ_03701	araC	4006.73	-2.45281	0.271775	-9.02515	1.79451e-19	4.12917e-18	Down in BHI_Litter
GNJMADOJ_03972	arcA_2	72.2831	-3.08266	0.383771	-8.03255	9.54678e-16	1.53616e-14	Down in BHI_Litter
GNJMADOJ_01465	argT	5392.79	-4.11609	0.184209	-22.3447	1.35909e-110	2.08485e-107	Down in BHI_Litter
GNJMADOJ_01810	arsA	2436.24	-2.86466	0.244395	-11.7214	9.8985e-32	5.91596e-30	Down in BHI_Litter
GNJMADOJ_01808	arsC	840.347	-2.2415	0.258803	-8.66104	4.67474e-18	9.31305e-17	Down in BHI_Litter
GNJMADOJ_01809	arsD	557.03	-2.0113	0.281568	-7.14322	9.11724e-13	1.01592e-11	Down in BHI_Litter
GNJMADOJ_02016	astA	6142.76	-2.99216	0.210641	-14.205	8.52469e-46	1.15384e-43	Down in BHI_Litter
GNJMADOJ_02018	astB	5454.98	-3.17115	0.269679	-11.759	6.35039e-32	3.8966e-30	Down in BHI_Litter
GNJMADOJ_02015	astC	7013.59	-3.12741	0.276909	-11.294	1.40499e-29	7.26489e-28	Down in BHI_Litter
GNJMADOJ_02017	astD	10862.2	-3.26723	0.255614	-12.7819	2.06985e-37	1.64232e-35	Down in BHI_Litter
GNJMADOJ_02019	astE	1426.75	-2.60449	0.26846	-9.70159	2.96848e-22	9.04697e-21	Down in BHI_Litter
GNJMADOJ_02807	betB	3583.64	-3.20871	0.247323	-12.9738	1.72334e-38	1.58616e-36	Down in BHI_Litter
GNJMADOJ_03375	bolA	14663.2	-2.72792	0.428852	-6.36099	2.00457e-10	1.65918e-09	Down in BHI_Litter
GNJMADOJ_04057	bsmA	9305.9	-2.57635	0.269505	-9.55957	1.1825e-21	3.42256e-20	Down in BHI_Litter
GNJMADOJ_02471	btuD_3	4426.7	-3.18297	0.241417	-13.1845	1.07725e-39	1.12671e-37	Down in BHI_Litter
GNJMADOJ_03272	bvgA	922.425	-2.49864	0.392309	-6.36906	1.9019e-10	1.57703e-09	Down in BHI_Litter
GNJMADOJ_01788	cbiC	631.505	-3.00112	0.301175	-9.96472	2.17496e-23	7.46952e-22	Down in BHI_Litter
GNJMADOJ_01789	cbiD	1590.8	-3.20914	0.331897	-9.66907	4.0808e-22	1.22744e-20	Down in BHI_Litter
GNJMADOJ_01790	cbiE	412.58	-3.24303	0.337537	-9.60792	7.40326e-22	2.18396e-20	Down in BHI_Litter
GNJMADOJ_01792	cbiF	1222.9	-2.97742	0.386242	-7.70871	1.27098e-14	1.79418e-13	Down in BHI_Litter
GNJMADOJ_01793	cbiG	1504.44	-3.18091	0.381906	-8.32905	8.14959e-17	1.44805e-15	Down in BHI_Litter
GNJMADOJ_01794	cbiH	1027.13	-3.00089	0.355222	-8.44793	2.9651e-17	5.48008e-16	Down in BHI_Litter
GNJMADOJ_01795	cbiJ	612.411	-2.81795	0.333314	-8.45434	2.80664e-17	5.20813e-16	Down in BHI_Litter
GNJMADOJ_01796	cbiK	1142.21	-2.68544	0.3278	-8.19233	2.56213e-16	4.36702e-15	Down in BHI_Litter
GNJMADOJ_01797	cbiL	1125.22	-2.14817	0.230861	-9.30503	1.33951e-20	3.46317e-19	Down in BHI_Litter
GNJMADOJ_01798	cbiM	1154.59	-2.58429	0.286868	-9.00864	2.08628e-19	4.77666e-18	Down in BHI_Litter
GNJMADOJ_01799	cbiN	253.798	-2.4771	0.261259	-9.48142	2.50846e-21	6.8714e-20	Down in BHI_Litter
GNJMADOJ_01791	cbiT	465.694	-2.72803	0.353882	-7.70887	1.26939e-14	1.79418e-13	Down in BHI_Litter
GNJMADOJ_02497	chaB	3031.41	-2.47422	0.460291	-5.37533	7.64413e-08	4.48703e-07	Down in BHI_Litter
GNJMADOJ_02026	chbC	829.202	-2.0129	0.261879	-7.68636	1.51377e-14	2.1239e-13	Down in BHI_Litter
GNJMADOJ_02638	cheA	1655.4	-2.05689	0.389682	-5.27838	1.30335e-07	7.42326e-07	Down in BHI_Litter
GNJMADOJ_02634	cheB	937.529	-2.9849	0.36377	-8.20545	2.29729e-16	3.93017e-15	Down in BHI_Litter
GNJMADOJ_02635	cheR	953.662	-3.26604	0.328604	-9.93911	2.81326e-23	9.38162e-22	Down in BHI_Litter
GNJMADOJ_02633	cheY	358.544	-2.67719	0.287459	-9.3133	1.2392e-20	3.24024e-19	Down in BHI_Litter
GNJMADOJ_02632	cheZ	1000.06	-2.32418	0.300553	-7.73301	1.0503e-14	1.51046e-13	Down in BHI_Litter
GNJMADOJ_03114	chiP	1017	-2.19212	0.332141	-6.59996	4.11262e-11	3.72565e-10	Down in BHI_Litter
GNJMADOJ_01787	cobD_1	1217.13	-2.07731	0.205347	-10.1161	4.68917e-24	1.65996e-22	Down in BHI_Litter
GNJMADOJ_04389	cpxP	177312	-3.45727	0.518208	-6.67159	2.5304e-11	2.38179e-10	Down in BHI_Litter
GNJMADOJ_01838	csgF	38.3391	-2.16281	0.48066	-4.49966	6.80631e-06	2.86222e-05	Down in BHI_Litter
GNJMADOJ_02563	cspC	23912.5	-2.69908	0.376031	-7.1778	7.08406e-13	8.10966e-12	Down in BHI_Litter
GNJMADOJ_02903	cspD	17773.7	-3.4084	0.195156	-17.465	2.64863e-68	8.70644e-66	Down in BHI_Litter
GNJMADOJ_03171	cspE	56301.4	-3.29395	0.516194	-6.38121	1.75692e-10	1.4674e-09	Down in BHI_Litter
GNJMADOJ_02709	cspJ	165.171	-2.15186	0.540342	-3.98241	6.8219e-05	0.000239652	Down in BHI_Litter
GNJMADOJ_03219	cstA	37030.4	-3.66284	0.307429	-11.9144	9.95549e-33	6.63988e-31	Down in BHI_Litter
GNJMADOJ_04038	cycA	9287.33	-2.96365	0.208017	-14.2471	4.67282e-46	6.51646e-44	Down in BHI_Litter
GNJMADOJ_03047	cynR	331.475	-2.81156	0.539573	-5.21071	1.88121e-07	1.04684e-06	Down in BHI_Litter
GNJMADOJ_00230	dctA	23603.7	-2.40464	0.341469	-7.04206	1.89422e-12	2.03673e-11	Down in BHI_Litter
GNJMADOJ_03597	degP	15312.7	-2.21168	0.392954	-5.62835	1.81947e-08	1.16944e-07	Down in BHI_Litter
GNJMADOJ_01018	denD	767.613	-3.5219	0.318605	-11.0541	2.09327e-28	9.73051e-27	Down in BHI_Litter
GNJMADOJ_00176	dlgD	596.328	-3.05369	0.279581	-10.9224	9.01094e-28	3.91211e-26	Down in BHI_Litter
GNJMADOJ_00213	dppA	23584	-4.8283	0.273768	-17.6365	1.29265e-69	4.57598e-67	Down in BHI_Litter
GNJMADOJ_00214	dppB_1	1735.27	-4.26941	0.221054	-19.3139	4.10378e-83	2.3607e-80	Down in BHI_Litter
GNJMADOJ_00215	dppC_1	1170.19	-3.22266	0.257311	-12.5244	5.49364e-36	4.0777e-34	Down in BHI_Litter
GNJMADOJ_00216	dppD	1686.12	-3.5147	0.268991	-13.0662	5.13585e-39	5.13808e-37	Down in BHI_Litter
GNJMADOJ_00037	dsdA	2473.69	-2.26353	0.199671	-11.3363	8.67182e-30	4.53497e-28	Down in BHI_Litter
GNJMADOJ_00038	dsdX	978.31	-2.97044	0.226661	-13.1052	3.07435e-39	3.14404e-37	Down in BHI_Litter
GNJMADOJ_00206	eptB	2193.56	-2.69005	0.208562	-12.8981	4.61344e-38	3.86019e-36	Down in BHI_Litter
GNJMADOJ_04473	fadA	8458.35	-2.5409	0.382893	-6.63606	3.22183e-11	2.95945e-10	Down in BHI_Litter
GNJMADOJ_04472	fadB	18548.1	-2.65855	0.378156	-7.0303	2.06091e-12	2.20566e-11	Down in BHI_Litter
GNJMADOJ_02545	fadD	12073.7	-2.13587	0.200957	-10.6285	2.19543e-26	9.02087e-25	Down in BHI_Litter
GNJMADOJ_03496	fadE	175857	-2.58312	0.263863	-9.78963	1.24752e-22	4.10078e-21	Down in BHI_Litter
GNJMADOJ_00625	fadH	4906.19	-2.39236	0.394629	-6.06231	1.34181e-09	9.91176e-09	Down in BHI_Litter
GNJMADOJ_01435	fadI	5414.05	-2.67369	0.232855	-11.4822	1.62125e-30	8.67559e-29	Down in BHI_Litter
GNJMADOJ_01433	fadL	9514.2	-3.36717	0.22047	-15.2727	1.16302e-52	2.14089e-50	Down in BHI_Litter
GNJMADOJ_03278	fimA_3	28798.5	-2.20961	0.48604	-4.54614	5.46393e-06	2.34562e-05	Down in BHI_Litter
GNJMADOJ_01881	flgK	2146.53	-2.13323	0.411136	-5.18862	2.11859e-07	1.16068e-06	Down in BHI_Litter	a
GNJMADOJ_02673	fliC	33151.3	-2.54805	0.522574	-4.87595	1.08284e-06	5.21257e-06	Down in BHI_Litter
GNJMADOJ_02674	fliD	3153.21	-2.40458	0.476196	-5.04956	4.42823e-07	2.28518e-06	Down in BHI_Litter
GNJMADOJ_02675	fliS	343.773	-2.18214	0.456944	-4.7755	1.7926e-06	8.30768e-06	Down in BHI_Litter
GNJMADOJ_02348	fliY_1	265.455	-2.2348	0.385786	-5.79286	6.91984e-09	4.66254e-08	Down in BHI_Litter
GNJMADOJ_00951	fucA	392.424	-2.58737	0.164547	-15.7242	1.03267e-55	2.50124e-53	Down in BHI_Litter
GNJMADOJ_01144	gabD	20229.1	-4.19918	0.505727	-8.30325	1.01301e-16	1.77258e-15	Down in BHI_Litter
GNJMADOJ_01142	gabP	6540.42	-4.2119	0.504619	-8.34669	7.0204e-17	1.26203e-15	Down in BHI_Litter
GNJMADOJ_01143	gabT	17540.8	-3.72192	0.487547	-7.63397	2.27636e-14	3.15112e-13	Down in BHI_Litter
GNJMADOJ_04130	gadX	207.594	-5.98227	0.520315	-11.4974	1.35934e-30	7.35962e-29	Down in BHI_Litter
GNJMADOJ_02340	gbpR_2	4633.68	-2.49829	0.263793	-9.47067	2.78064e-21	7.57188e-20	Down in BHI_Litter
GNJMADOJ_02522	gdhA_2	26732.3	-2.5343	0.273464	-9.26743	1.90682e-20	4.84818e-19	Down in BHI_Litter
GNJMADOJ_01146	glaH	40803.7	-4.31186	0.385434	-11.187	4.72072e-29	2.36139e-27	Down in BHI_Litter
GNJMADOJ_03138	glnQ_3	4310.34	-4.10831	0.356975	-11.5087	1.19287e-30	6.53522e-29	Down in BHI_Litter
GNJMADOJ_03135	gltI	50030.6	-4.1888	0.16193	-25.868	1.52792e-147	7.03149e-144	Down in BHI_Litter
GNJMADOJ_03136	gltJ	4567.29	-4.62507	0.274453	-16.852	1.01505e-63	2.74779e-61	Down in BHI_Litter
GNJMADOJ_03137	gltK	3567.14	-4.51127	0.306375	-14.7246	4.47815e-49	7.63276e-47	Down in BHI_Litter
GNJMADOJ_02984	gudP_3	752.83	-3.23717	0.209495	-15.4522	7.28978e-54	1.52489e-51	Down in BHI_Litter
GNJMADOJ_01490	hdfR_2	3199.97	-2.07051	0.275068	-7.52729	5.18025e-14	6.89003e-13	Down in BHI_Litter
GNJMADOJ_02249	hoxK	1602.99	-2.1995	0.277767	-7.91852	2.40358e-15	3.68709e-14	Down in BHI_Litter
GNJMADOJ_02810	hpaB	1125.28	-3.47027	0.225214	-15.4087	1.42957e-53	2.86038e-51	Down in BHI_Litter
GNJMADOJ_02806	hpcB	2146.75	-3.20354	0.264385	-12.1169	8.59018e-34	6.17688e-32	Down in BHI_Litter
GNJMADOJ_02805	hpcD	869.789	-2.99607	0.249194	-12.023	2.6897e-33	1.84746e-31	Down in BHI_Litter
GNJMADOJ_02808	hpcE	2074.73	-3.20088	0.288027	-11.1131	1.08313e-28	5.13873e-27	Down in BHI_Litter
GNJMADOJ_02804	hpcG	1180.84	-2.31946	0.303843	-7.63375	2.28014e-14	3.15112e-13	Down in BHI_Litter
GNJMADOJ_02803	hpcH	672.765	-2.25965	0.363763	-6.21189	5.23513e-10	4.1183e-09	Down in BHI_Litter
GNJMADOJ_02570	htpX	35728.7	-2.13815	0.535984	-3.9892	6.62964e-05	0.00023487	Down in BHI_Litter
GNJMADOJ_04277	hupA	13013.9	-2.18931	0.264639	-8.27281	1.30835e-16	2.25506e-15	Down in BHI_Litter
GNJMADOJ_03370	hupB	2634.45	-2.18816	0.249509	-8.76986	1.78893e-18	3.72518e-17	Down in BHI_Litter
GNJMADOJ_03016	hutG	1858.4	-3.32228	0.168842	-19.6768	3.40807e-86	3.13679e-83	Down in BHI_Litter
GNJMADOJ_03013	hutH	2486.02	-2.30362	0.206726	-11.1433	7.71752e-29	3.7783e-27	Down in BHI_Litter
GNJMADOJ_03017	hutI	2744.59	-2.95341	0.148555	-19.8809	5.95545e-88	6.85174e-85	Down in BHI_Litter
GNJMADOJ_03014	hutU	2873.84	-2.87314	0.173776	-16.5336	2.10153e-61	5.3729e-59	Down in BHI_Litter
GNJMADOJ_02248	hyaB_1	2038.29	-2.06559	0.211036	-9.78786	1.2695e-22	4.14342e-21	Down in BHI_Litter
GNJMADOJ_03302	hyi	106.693	-2.5468	0.261382	-9.7436	1.96471e-22	6.19288e-21	Down in BHI_Litter
GNJMADOJ_03888	iadA	5703.44	-2.07951	0.243551	-8.53829	1.3622e-17	2.61202e-16	Down in BHI_Litter
GNJMADOJ_04260	iclR	4757.97	-3.86038	0.251728	-15.3355	4.42788e-53	8.49046e-51	Down in BHI_Litter
GNJMADOJ_00750	imm_1	10.5225	-2.346	0.610624	-3.84197	0.00012205	0.000408193	Down in BHI_Litter
GNJMADOJ_00751	imm_2	3.88701	-3.66927	1.19654	-3.06657	0.00216531	0.00551148	Down in BHI_Litter
GNJMADOJ_01037	invA	400.742	-3.19582	0.469014	-6.81391	9.49838e-12	9.54401e-11	Down in BHI_Litter
GNJMADOJ_01034	invF	227.051	-3.99199	0.517181	-7.71874	1.17485e-14	1.67389e-13	Down in BHI_Litter
GNJMADOJ_02090	laaA	1072.77	-2.28474	0.350553	-6.51754	7.14709e-11	6.30094e-10	Down in BHI_Litter
GNJMADOJ_03690	leuO	68.0868	-2.24216	0.434261	-5.16316	2.42815e-07	1.3156e-06	Down in BHI_Litter
GNJMADOJ_01145	lhgD	29709.6	-4.14731	0.465771	-8.90418	5.37811e-19	1.17299e-17	Down in BHI_Litter
GNJMADOJ_01014	ltnD	684.05	-2.9993	0.252734	-11.8674	1.74801e-32	1.14919e-30	Down in BHI_Litter
GNJMADOJ_00009	lutR	2839	-2.10073	0.193217	-10.8724	1.56102e-27	6.71383e-26	Down in BHI_Litter
GNJMADOJ_00743	malT_2	601.085	-4.62935	0.331652	-13.9585	2.79435e-44	3.29733e-42	Down in BHI_Litter
GNJMADOJ_04339	manP	651.422	-2.13422	0.266812	-7.99896	1.25473e-15	1.99802e-14	Down in BHI_Litter
GNJMADOJ_03860	mdoB	3569.4	-2.0313	0.182769	-11.1141	1.07162e-28	5.13707e-27	Down in BHI_Litter
GNJMADOJ_02192	mdtJ	910.861	-2.26682	0.339774	-6.67157	2.53085e-11	2.38179e-10	Down in BHI_Litter
GNJMADOJ_01620	mglA	2437.26	-2.17787	0.331933	-6.56118	5.33852e-11	4.78906e-10	Down in BHI_Litter
GNJMADOJ_02226	mgtS	1726.66	-2.58713	0.533276	-4.85138	1.22603e-06	5.85897e-06	Down in BHI_Litter
GNJMADOJ_02543	minE	1300	-2.08171	0.226855	-9.17642	4.45658e-20	1.06819e-18	Down in BHI_Litter
GNJMADOJ_03545	mltD	7422.03	-2.05916	0.248018	-8.30249	1.01953e-16	1.77723e-15	Down in BHI_Litter
GNJMADOJ_01069	mntB_1	14328.4	-2.20704	0.451045	-4.89316	9.92278e-07	4.8068e-06	Down in BHI_Litter
GNJMADOJ_02965	mntS	11069.9	-2.53374	0.340279	-7.44605	9.61735e-14	1.23284e-12	Down in BHI_Litter
GNJMADOJ_02640	motA	490.539	-2.01215	0.372327	-5.40427	6.50725e-08	3.84914e-07	Down in BHI_Litter
GNJMADOJ_02639	motB	650.44	-2.27737	0.353874	-6.43552	1.23048e-10	1.04094e-09	Down in BHI_Litter
GNJMADOJ_01826	mtfA	5648.24	-3.08207	0.260471	-11.8327	2.64443e-32	1.71404e-30	Down in BHI_Litter
GNJMADOJ_01036	mxiC	169.113	-3.28184	0.464017	-7.07268	1.51973e-12	1.6573e-11	Down in BHI_Litter
GNJMADOJ_00196	NA	865.512	-2.43597	0.314016	-7.75749	8.66277e-15	1.25365e-13	Down in BHI_Litter
GNJMADOJ_00240	NA	2032.01	-2.19952	0.265576	-8.28207	1.21049e-16	2.09425e-15	Down in BHI_Litter
GNJMADOJ_00578	NA	9.64568	-3.28627	0.698274	-4.70627	2.52287e-06	1.14613e-05	Down in BHI_Litter
GNJMADOJ_00667	NA	13489.5	-2.44706	0.222672	-10.9895	4.29136e-28	1.91736e-26	Down in BHI_Litter
GNJMADOJ_00725	NA	2305.58	-4.06041	0.481505	-8.43274	3.37677e-17	6.19119e-16	Down in BHI_Litter
GNJMADOJ_00740	NA	833.858	-2.5439	0.391663	-6.49512	8.29692e-11	7.20423e-10	Down in BHI_Litter
GNJMADOJ_00745	NA	10.6964	-2.26492	0.870462	-2.60197	0.00926892	0.0201111	Down in BHI_Litter
GNJMADOJ_01040	NA	18.7685	-3.16457	0.71787	-4.40828	1.04194e-05	4.26225e-05	Down in BHI_Litter
GNJMADOJ_01041	NA	280.531	-2.55128	0.496281	-5.1408	2.73573e-07	1.46394e-06	Down in BHI_Litter
GNJMADOJ_01053	NA	15.4341	-2.82765	0.773217	-3.65699	0.000255191	0.000800537	Down in BHI_Litter
GNJMADOJ_01061	NA	210.348	-3.58772	0.631142	-5.68449	1.31203e-08	8.56449e-08	Down in BHI_Litter
GNJMADOJ_01139	NA	2956.55	-2.65717	0.531956	-4.99509	5.88098e-07	2.96108e-06	Down in BHI_Litter
GNJMADOJ_01148	NA	1058.14	-3.59591	0.530647	-6.77647	1.23151e-11	1.20841e-10	Down in BHI_Litter
GNJMADOJ_01149	NA	4257.03	-4.1858	0.524682	-7.9778	1.4897e-15	2.34787e-14	Down in BHI_Litter
GNJMADOJ_01154	NA	510.048	-2.90353	0.545437	-5.32331	1.01898e-07	5.86901e-07	Down in BHI_Litter
GNJMADOJ_01157	NA	348.593	-2.641	0.370486	-7.12847	1.01489e-12	1.12542e-11	Down in BHI_Litter
GNJMADOJ_01423	NA	3.18012	-2.98219	1.11093	-2.6844	0.00726603	0.0162164	Down in BHI_Litter
GNJMADOJ_01477	NA	53.831	-2.04334	0.39639	-5.15486	2.53816e-07	1.36775e-06	Down in BHI_Litter
GNJMADOJ_01573	NA	10.1279	-2.09705	0.825371	-2.54074	0.0110618	0.02347	Down in BHI_Litter
GNJMADOJ_01807	NA	688.012	-2.44148	0.21109	-11.5661	6.12245e-31	3.43604e-29	Down in BHI_Litter
GNJMADOJ_01866	NA	3561.97	-2.28374	0.247786	-9.21656	3.06774e-20	7.59017e-19	Down in BHI_Litter
GNJMADOJ_01948	NA	203.436	-2.15287	0.349702	-6.1563	7.44618e-10	5.70172e-09	Down in BHI_Litter
GNJMADOJ_01949	NA	294.155	-2.8496	0.34304	-8.30689	9.82448e-17	1.72566e-15	Down in BHI_Litter
GNJMADOJ_01950	NA	65.3779	-2.22313	0.580151	-3.83198	0.000127117	0.0004236	Down in BHI_Litter
GNJMADOJ_01953	NA	2797.08	-3.83886	0.340044	-11.2893	1.48197e-29	7.5778e-28	Down in BHI_Litter
GNJMADOJ_01954	NA	2580.29	-2.45827	0.594845	-4.13262	3.58654e-05	0.000132466	Down in BHI_Litter
GNJMADOJ_01958	NA	696.134	-2.64312	0.478124	-5.52811	3.23697e-08	1.99685e-07	Down in BHI_Litter
GNJMADOJ_02091	NA	1941.09	-3.29104	0.492849	-6.67759	2.42909e-11	2.29542e-10	Down in BHI_Litter
GNJMADOJ_02106	NA	10.3282	-2.33917	0.673731	-3.47196	0.000516667	0.00151061	Down in BHI_Litter
GNJMADOJ_02109	NA	592.574	-2.10069	0.274402	-7.65552	1.92531e-14	2.67683e-13	Down in BHI_Litter
GNJMADOJ_02116	NA	45.3722	-2.60923	0.775387	-3.36507	0.000765236	0.00214864	Down in BHI_Litter
GNJMADOJ_02117	NA	178.882	-4.24395	1.04937	-4.0443	5.24802e-05	0.000188535	Down in BHI_Litter
GNJMADOJ_02118	NA	110.758	-4.92979	1.04468	-4.71895	2.3706e-06	1.08122e-05	Down in BHI_Litter
GNJMADOJ_02316	NA	240.484	-4.30256	0.633288	-6.79401	1.0906e-11	1.07703e-10	Down in BHI_Litter
GNJMADOJ_02339	NA	10184	-2.54538	0.356681	-7.13629	9.58835e-13	1.06584e-11	Down in BHI_Litter
GNJMADOJ_02354	NA	1191.14	-4.07358	0.306743	-13.2801	3.0198e-40	3.30884e-38	Down in BHI_Litter
GNJMADOJ_02537	NA	125535	-2.6518	0.564988	-4.69355	2.68504e-06	1.215e-05	Down in BHI_Litter
GNJMADOJ_02787	NA	1758.7	-2.05558	0.262889	-7.8192	5.31607e-15	7.89179e-14	Down in BHI_Litter
GNJMADOJ_02816	NA	1674.46	-3.05334	0.492798	-6.19592	5.79443e-10	4.51201e-09	Down in BHI_Litter
GNJMADOJ_03218	NA	1623.91	-2.16167	0.264777	-8.16412	3.23783e-16	5.43814e-15	Down in BHI_Litter
GNJMADOJ_03270	NA	840.273	-2.92699	0.472794	-6.19083	5.9848e-10	4.63671e-09	Down in BHI_Litter
GNJMADOJ_03438	NA	564.161	-3.2199	0.247681	-13.0002	1.22039e-38	1.14617e-36	Down in BHI_Litter
GNJMADOJ_03451	NA	2849.74	-2.60399	0.362502	-7.18337	6.8016e-13	7.80573e-12	Down in BHI_Litter
GNJMADOJ_03567	NA	694.984	-2.17438	0.251582	-8.64285	5.48267e-18	1.08755e-16	Down in BHI_Litter
GNJMADOJ_03866	NA	24.9222	-2.11402	0.402197	-5.25619	1.47071e-07	8.34549e-07	Down in BHI_Litter
GNJMADOJ_03886	NA	2489.84	-2.79027	0.264899	-10.5333	6.06543e-26	2.35085e-24	Down in BHI_Litter
GNJMADOJ_03891	NA	1305.83	-2.02451	0.232249	-8.717	2.85676e-18	5.79154e-17	Down in BHI_Litter
GNJMADOJ_04030	NA	8245.08	-2.15122	0.42065	-5.11404	3.1534e-07	1.67381e-06	Down in BHI_Litter
GNJMADOJ_04058	NA	6878.36	-2.43492	0.277562	-8.77254	1.74682e-18	3.65402e-17	Down in BHI_Litter
GNJMADOJ_04103	NA	1736.72	-2.08172	0.248184	-8.38784	4.95136e-17	8.97093e-16	Down in BHI_Litter
GNJMADOJ_04131	NA	11.3866	-5.96248	1.21191	-4.9199	8.65872e-07	4.24813e-06	Down in BHI_Litter
GNJMADOJ_04132	NA	1.96984	-4.76702	1.37801	-3.45936	0.000541459	0.00157112	Down in BHI_Litter
GNJMADOJ_04188	NA	44.2985	-2.55181	0.382556	-6.67043	2.5506e-11	2.39548e-10	Down in BHI_Litter
GNJMADOJ_04189	NA	7.89168	-6.59654	1.23465	-5.34283	9.15048e-08	5.33044e-07	Down in BHI_Litter
GNJMADOJ_04261	NA	404.477	-3.73288	0.371747	-10.0414	1.00197e-23	3.49322e-22	Down in BHI_Litter
GNJMADOJ_04269	NA	14.5974	-2.36913	0.653368	-3.62603	0.000287814	0.000890135	Down in BHI_Litter
GNJMADOJ_04454	NA	647.674	-3.80261	0.603531	-6.30061	2.96484e-10	2.38952e-09	Down in BHI_Litter
GNJMADOJ_04563	NA	58.8219	-2.34181	1.0202	-2.29545	0.0217074	0.0422378	Down in BHI_Litter
GNJMADOJ_02101	nreC	1168.29	-3.6233	0.39009	-9.28835	1.56694e-20	4.02852e-19	Down in BHI_Litter
GNJMADOJ_02288	ompD	65013.3	-2.68777	0.489431	-5.49162	3.98265e-08	2.43402e-07	Down in BHI_Litter
GNJMADOJ_02852	ompF	9629.82	-3.39145	0.198607	-17.0762	2.2313e-65	6.41778e-63	Down in BHI_Litter
GNJMADOJ_02475	oppA	27868.5	-4.28892	0.190601	-22.5021	3.96076e-112	9.11372e-109	Down in BHI_Litter
GNJMADOJ_02474	oppB	5182.34	-4.23967	0.21598	-19.6299	8.58032e-86	6.58111e-83	Down in BHI_Litter
GNJMADOJ_02473	oppC	2856.79	-3.78179	0.241087	-15.6864	1.87372e-55	4.31142e-53	Down in BHI_Litter
GNJMADOJ_02472	oppD	3940.57	-3.07755	0.220978	-13.9269	4.34565e-44	4.99967e-42	Down in BHI_Litter
GNJMADOJ_00217	oppF_1	1024.81	-2.53226	0.176059	-14.383	6.6194e-47	9.51953e-45	Down in BHI_Litter
GNJMADOJ_01063	orgA	277.255	-2.16689	0.429159	-5.04914	4.43797e-07	2.28584e-06	Down in BHI_Litter
GNJMADOJ_01064	orgB	108.256	-2.17329	0.394225	-5.51282	3.53134e-08	2.17262e-07	Down in BHI_Litter
GNJMADOJ_01016	otnC	557.603	-3.2041	0.322266	-9.94243	2.7211e-23	9.14052e-22	Down in BHI_Litter
GNJMADOJ_01017	otnI	387.661	-3.01115	0.321488	-9.36629	7.51237e-21	1.99838e-19	Down in BHI_Litter
GNJMADOJ_01015	otnK	1244.75	-3.37429	0.380749	-8.86223	7.84288e-19	1.68659e-17	Down in BHI_Litter
GNJMADOJ_01212	pat	19557.7	-2.088	0.250221	-8.34462	7.1444e-17	1.27932e-15	Down in BHI_Litter
GNJMADOJ_00626	patA	83038.3	-3.03875	0.469359	-6.47425	9.52843e-11	8.18094e-10	Down in BHI_Litter
GNJMADOJ_02985	perR	802.324	-3.05953	0.314165	-9.7386	2.06381e-22	6.46097e-21	Down in BHI_Litter
GNJMADOJ_02783	phoH	4104.59	-2.28561	0.365139	-6.25955	3.8608e-10	3.08998e-09	Down in BHI_Litter
GNJMADOJ_01756	phsA	14697.4	-2.46932	0.343513	-7.18843	6.55409e-13	7.55938e-12	Down in BHI_Litter
GNJMADOJ_01757	phsB	2901.25	-2.48214	0.323493	-7.67294	1.68099e-14	2.34422e-13	Down in BHI_Litter
GNJMADOJ_01758	phsC	4577.9	-2.38021	0.336928	-7.06444	1.61263e-12	1.75032e-11	Down in BHI_Litter
GNJMADOJ_01424	pla	530.553	-2.01713	0.18288	-11.0298	2.7433e-28	1.24997e-26	Down in BHI_Litter
GNJMADOJ_01059	prgH	604.04	-2.11348	0.510727	-4.13818	3.50066e-05	0.000129502	Down in BHI_Litter
GNJMADOJ_01060	prgI	185.113	-3.62091	0.602617	-6.00864	1.87088e-09	1.35587e-08	Down in BHI_Litter
GNJMADOJ_01062	prgK	950.454	-3.08208	0.528966	-5.82661	5.65638e-09	3.845e-08	Down in BHI_Litter
GNJMADOJ_03449	prpB	2519.96	-4.77901	0.776915	-6.15126	7.68679e-10	5.87618e-09	Down in BHI_Litter
GNJMADOJ_03448	prpC	3305.85	-4.7186	0.763765	-6.17807	6.48879e-10	5.01873e-09	Down in BHI_Litter
GNJMADOJ_03447	prpD	2493.97	-4.40608	0.661498	-6.66076	2.72418e-11	2.54294e-10	Down in BHI_Litter
GNJMADOJ_03450	prpR	1595.95	-3.10908	0.239136	-13.0013	1.20247e-38	1.14617e-36	Down in BHI_Litter
GNJMADOJ_04186	prsE_2	47.6208	-3.41138	0.534657	-6.38049	1.76519e-10	1.47163e-09	Down in BHI_Litter
GNJMADOJ_02786	putA	34427.1	-2.60413	0.354205	-7.35204	1.95201e-13	2.42787e-12	Down in BHI_Litter
GNJMADOJ_02785	putP	4963.98	-4.21478	0.21595	-19.5174	7.81226e-85	5.136e-82	Down in BHI_Litter
GNJMADOJ_00739	puuB	1169.99	-2.71548	0.44721	-6.07204	1.26292e-09	9.38929e-09	Down in BHI_Litter
GNJMADOJ_03890	racX	3684.27	-2.07274	0.321756	-6.44196	1.17943e-10	9.998e-10	Down in BHI_Litter
GNJMADOJ_02092	RBKS_2	1280.13	-2.65058	0.446394	-5.93776	2.88944e-09	2.02702e-08	Down in BHI_Litter
GNJMADOJ_04570	rbsA	1595.41	-2.24083	0.189926	-11.7984	3.97699e-32	2.54196e-30	Down in BHI_Litter
GNJMADOJ_04568	rbsB	6460.33	-2.34017	0.276638	-8.45935	2.68864e-17	5.00937e-16	Down in BHI_Litter
GNJMADOJ_04571	rbsD	684.35	-3.26234	0.256361	-12.7256	4.26405e-37	3.32596e-35	Down in BHI_Litter
GNJMADOJ_04567	rbsK_2	2883.6	-2.25948	0.324768	-6.95723	3.47039e-12	3.63798e-11	Down in BHI_Litter
GNJMADOJ_02102	rcsC_2	4941.68	-4.78089	0.325074	-14.7071	5.80696e-49	9.54415e-47	Down in BHI_Litter
GNJMADOJ_01785	rhaS_3	2281.49	-3.04559	0.427551	-7.12334	1.05342e-12	1.16534e-11	Down in BHI_Litter
GNJMADOJ_04282	rsd	2110.1	-2.54528	0.23297	-10.9253	8.72293e-28	3.82314e-26	Down in BHI_Litter
GNJMADOJ_01760	sbmC	3646.08	-2.24859	0.230524	-9.75428	1.76853e-22	5.69144e-21	Down in BHI_Litter
GNJMADOJ_01035	sctC_1	523.69	-4.07964	0.547768	-7.44776	9.49392e-14	1.22042e-12	Down in BHI_Litter
GNJMADOJ_02104	sctC_2	202.52	-2.027	0.4731	-4.2845	1.83154e-05	7.20407e-05	Down in BHI_Litter
GNJMADOJ_03276	sfmC_1	2318.25	-2.04677	0.409035	-5.0039	5.61825e-07	2.84123e-06	Down in BHI_Litter
GNJMADOJ_01047	sicA	266.678	-3.048	0.48334	-6.30613	2.86098e-10	2.30986e-09	Down in BHI_Litter
GNJMADOJ_02818	sigE	123.712	-4.47432	0.611563	-7.3162	2.55094e-13	3.12522e-12	Down in BHI_Litter
GNJMADOJ_01048	sipB	1974.52	-3.71159	0.568332	-6.53066	6.54794e-11	5.79492e-10	Down in BHI_Litter
GNJMADOJ_01050	sipD	855.024	-2.46388	0.538482	-4.57561	4.74837e-06	2.05622e-05	Down in BHI_Litter
GNJMADOJ_02290	smvA	1297.55	-2.45647	0.273173	-8.99235	2.41994e-19	5.51315e-18	Down in BHI_Litter
GNJMADOJ_02817	sopB	1184.32	-4.52981	0.493945	-9.17068	4.7003e-20	1.12077e-18	Down in BHI_Litter
GNJMADOJ_02879	sopD2	316.127	-3.56657	0.63432	-5.62266	1.88043e-08	1.20694e-07	Down in BHI_Litter
GNJMADOJ_02581	sopE2	113.837	-2.81356	0.448416	-6.27443	3.50925e-10	2.81351e-09	Down in BHI_Litter
GNJMADOJ_01038	spaK	72.0727	-3.15564	0.531137	-5.9413	2.82776e-09	1.98981e-08	Down in BHI_Litter
GNJMADOJ_01039	spaL	526.781	-2.96199	0.449926	-6.58327	4.60198e-11	4.15261e-10	Down in BHI_Litter
GNJMADOJ_01042	spaO	133.136	-2.3295	0.44656	-5.21655	1.82286e-07	1.0193e-06	Down in BHI_Litter
GNJMADOJ_01043	spaP_1	67.0307	-2.49913	0.443739	-5.63198	1.78156e-08	1.14828e-07	Down in BHI_Litter
GNJMADOJ_01044	spaQ_1	12.8051	-2.84816	0.658293	-4.32659	1.51438e-05	6.08129e-05	Down in BHI_Litter
GNJMADOJ_02107	sseA_2	273.245	-2.82598	0.40667	-6.94909	3.67655e-12	3.84534e-11	Down in BHI_Litter
GNJMADOJ_02108	sseB	779.305	-2.32495	0.33504	-6.93933	3.93962e-12	4.09258e-11	Down in BHI_Litter
GNJMADOJ_02110	sseC	1237	-2.12348	0.263694	-8.05281	8.09113e-16	1.3204e-14	Down in BHI_Litter
GNJMADOJ_01531	sseL	516.419	-2.98814	0.631827	-4.72936	2.25226e-06	1.03339e-05	Down in BHI_Litter
GNJMADOJ_00619	sstT	23406.3	-3.14257	0.163757	-19.1904	4.45096e-82	2.04833e-79	Down in BHI_Litter
GNJMADOJ_02636	tar	4218	-4.32616	0.42869	-10.0916	6.01919e-24	2.11453e-22	Down in BHI_Litter
GNJMADOJ_01150	tctD	1762.99	-3.46508	0.231559	-14.9641	1.25931e-50	2.22898e-48	Down in BHI_Litter
GNJMADOJ_04283	thiC	4065.45	-2.62378	0.36728	-7.14382	9.07694e-13	1.01389e-11	Down in BHI_Litter
GNJMADOJ_01663	thiD	2301.4	-2.2101	0.333393	-6.62913	3.3768e-11	3.08947e-10	Down in BHI_Litter
GNJMADOJ_04284	thiE	563.617	-2.63563	0.461726	-5.70822	1.14164e-08	7.5162e-08	Down in BHI_Litter
GNJMADOJ_04285	thiF	709.455	-2.85183	0.479554	-5.94684	2.73375e-09	1.93003e-08	Down in BHI_Litter
GNJMADOJ_04287	thiG	446.267	-3.00977	0.525867	-5.72345	1.04379e-08	6.91156e-08	Down in BHI_Litter
GNJMADOJ_04288	thiH	620.853	-2.42146	0.426023	-5.68386	1.31689e-08	8.58402e-08	Down in BHI_Litter
GNJMADOJ_04286	thiS	21.4022	-2.51425	0.698164	-3.60123	0.000316721	0.000967187	Down in BHI_Litter
GNJMADOJ_00905	thlA	4906.92	-3.00224	0.234814	-12.7856	1.97326e-37	1.59315e-35	Down in BHI_Litter
GNJMADOJ_04187	tolC_2	40.4751	-3.24238	0.382182	-8.48387	2.17827e-17	4.09158e-16	Down in BHI_Litter
GNJMADOJ_02383	tpx_1	271.844	-2.0199	0.342333	-5.90039	3.62642e-09	2.52096e-08	Down in BHI_Litter
GNJMADOJ_02341	trg_2	866.635	-2.23908	0.268734	-8.33196	7.95137e-17	1.4183e-15	Down in BHI_Litter
GNJMADOJ_02096	ttrS	3587.89	-2.01868	0.195171	-10.3431	4.49607e-25	1.65527e-23	Down in BHI_Litter
GNJMADOJ_03232	ybdZ	10.6979	-2.33327	0.787702	-2.96212	0.00305524	0.00752687	Down in BHI_Litter
GNJMADOJ_02991	ybhQ	8025.63	-2.75789	0.299124	-9.21986	2.97479e-20	7.39998e-19	Down in BHI_Litter
GNJMADOJ_02822	yccA	56327.4	-3.07098	0.436069	-7.04241	1.88938e-12	2.03628e-11	Down in BHI_Litter
GNJMADOJ_01867	yceM	2432.95	-2.0631	0.241381	-8.54709	1.2623e-17	2.43058e-16	Down in BHI_Litter
GNJMADOJ_02466	yciI	1592.92	-2.62023	0.262587	-9.97849	1.8933e-23	6.55112e-22	Down in BHI_Litter
GNJMADOJ_02446	yciK	2773.57	-2.17319	0.193792	-11.2141	3.47855e-29	1.75915e-27	Down in BHI_Litter
GNJMADOJ_00666	ygiC	10862.7	-2.22165	0.2394	-9.28008	1.69354e-20	4.32981e-19	Down in BHI_Litter
GNJMADOJ_00175	yhcH_1	145.17	-3.45189	0.436837	-7.90201	2.7444e-15	4.16823e-14	Down in BHI_Litter
GNJMADOJ_00173	yiaM	25.1842	-2.36402	0.491486	-4.80995	1.50969e-06	7.08937e-06	Down in BHI_Litter
GNJMADOJ_00171	yiaO	103.47	-2.83575	0.218637	-12.9702	1.80625e-38	1.59853e-36	Down in BHI_Litter
GNJMADOJ_00174	yiaX1	129.972	-2.00149	0.401573	-4.98413	6.22416e-07	3.11343e-06	Down in BHI_Litter
GNJMADOJ_04172	yjcH	1106.45	-4.12994	0.392166	-10.5311	6.2118e-26	2.38223e-24	Down in BHI_Litter
GNJMADOJ_03887	yjiG	1595.22	-2.34039	0.269284	-8.69118	3.58701e-18	7.20849e-17	Down in BHI_Litter
GNJMADOJ_02119	yscJ	460.991	-3.7361	0.553512	-6.74982	1.48034e-11	1.44333e-10	Down in BHI_Litter
GNJMADOJ_04031	ytfJ	1781.12	-2.05794	0.192643	-10.6827	1.22657e-26	5.08531e-25	Down in BHI_Litter
GNJMADOJ_00469	aaeA_1	1241.4	3.47191	0.412556	8.4156	3.90902e-17	7.13861e-16	Up in BHI_Litter
GNJMADOJ_00470	aaeB_1	809.545	2.28325	0.335149	6.81263	9.58322e-12	9.58131e-11	Up in BHI_Litter
GNJMADOJ_00468	aaeX	201.581	2.74486	0.432446	6.34728	2.19148e-10	1.79772e-09	Up in BHI_Litter
GNJMADOJ_03653	aceE	68521.6	2.20333	0.289665	7.60648	2.81659e-14	3.8349e-13	Up in BHI_Litter
GNJMADOJ_03652	aceF	26027.7	2.04412	0.312843	6.53403	6.40241e-11	5.68397e-10	Up in BHI_Litter
GNJMADOJ_04148	adiA	1811.27	2.30212	0.329633	6.98389	2.87119e-12	3.02362e-11	Up in BHI_Litter
GNJMADOJ_03211	ahpC_1	61950.8	3.08277	0.434148	7.10075	1.24084e-12	1.36285e-11	Up in BHI_Litter
GNJMADOJ_03210	ahpF	16304.3	4.19099	0.321278	13.0447	6.80858e-39	6.66661e-37	Up in BHI_Litter
GNJMADOJ_02519	appC	388.722	2.38112	0.195482	12.1807	3.93737e-34	2.87615e-32	Up in BHI_Litter
GNJMADOJ_00848	aptA_1	327.971	2.75286	0.335203	8.2125	2.16633e-16	3.71994e-15	Up in BHI_Litter
GNJMADOJ_03703	araA	1268.99	2.28791	0.57888	3.9523	7.74038e-05	0.000269246	Up in BHI_Litter
GNJMADOJ_01261	asrA	1552.25	3.55516	0.349355	10.1764	2.52806e-24	9.16074e-23	Up in BHI_Litter
GNJMADOJ_01260	asrB	1083.31	3.13385	0.304077	10.3061	6.61244e-25	2.41511e-23	Up in BHI_Litter
GNJMADOJ_01259	asrC	2138.21	2.63227	0.278223	9.46102	3.04961e-21	8.25546e-20	Up in BHI_Litter
GNJMADOJ_02358	azoR	1705.84	2.78539	0.409725	6.79819	1.05942e-11	1.05074e-10	Up in BHI_Litter
GNJMADOJ_02391	bdcA	1072.78	2.09481	0.333295	6.28515	3.27535e-10	2.63057e-09	Up in BHI_Litter
GNJMADOJ_01918	bhsA	4654.08	5.17321	0.811003	6.37877	1.78513e-10	1.48556e-09	Up in BHI_Litter
GNJMADOJ_03869	btsT	6012.24	5.4393	0.308249	17.6458	1.09594e-69	4.20295e-67	Up in BHI_Litter
GNJMADOJ_01250	cadA	2983.23	3.90327	0.392355	9.9483	2.56516e-23	8.74434e-22	Up in BHI_Litter
GNJMADOJ_01251	cadB	2453.3	4.54744	0.351604	12.9334	2.91546e-38	2.48462e-36	Up in BHI_Litter
GNJMADOJ_04124	caf1M_2	64.4484	3.40386	0.38997	8.72853	2.58006e-18	5.30064e-17	Up in BHI_Litter
GNJMADOJ_01626	cdd	4611.74	2.24387	0.309634	7.24685	4.26589e-13	5.02352e-12	Up in BHI_Litter
GNJMADOJ_04175	cidA	318.988	3.46284	0.295488	11.719	1.0181e-31	6.00679e-30	Up in BHI_Litter
GNJMADOJ_02957	cutD	1612.17	3.18085	0.326807	9.73313	2.17793e-22	6.77218e-21	Up in BHI_Litter
GNJMADOJ_02508	dauA	41234.2	3.16314	0.369501	8.56056	1.12322e-17	2.17188e-16	Up in BHI_Litter
GNJMADOJ_00556	deaD	23558.6	2.52704	0.231273	10.9267	8.5934e-28	3.80258e-26	Up in BHI_Litter
GNJMADOJ_03790	dnaK_2	186681	2.55085	0.381398	6.68817	2.25975e-11	2.15308e-10	Up in BHI_Litter
GNJMADOJ_01249	dtpC	836.2	2.06426	0.191947	10.7543	5.65312e-27	2.38676e-25	Up in BHI_Litter
GNJMADOJ_01218	eamB	655.496	3.94769	0.314204	12.5641	3.32554e-36	2.50888e-34	Up in BHI_Litter
GNJMADOJ_01120	emrA	3643.79	2.87878	0.239291	12.0305	2.4578e-33	1.71375e-31	Up in BHI_Litter
GNJMADOJ_01119	emrB	1328.79	3.2186	0.221334	14.5418	6.58243e-48	1.04456e-45	Up in BHI_Litter
GNJMADOJ_00846	fabG_1	810.527	2.09916	0.298605	7.0299	2.06675e-12	2.20677e-11	Up in BHI_Litter
GNJMADOJ_02303	fecA	9162.17	3.24301	0.343704	9.43548	3.892e-21	1.04743e-19	Up in BHI_Litter
GNJMADOJ_01993	gapA	126777	2.16765	0.152813	14.185	1.13519e-45	1.49261e-43	Up in BHI_Litter
GNJMADOJ_03637	gcd	19532.7	3.25106	0.481323	6.75443	1.43396e-11	1.40108e-10	Up in BHI_Litter
GNJMADOJ_00657	glgS	3194.13	2.09559	0.339309	6.17605	6.57233e-10	5.06631e-09	Up in BHI_Litter
GNJMADOJ_01217	grcA	35417.8	2.38752	0.424135	5.62915	1.81101e-08	1.16563e-07	Up in BHI_Litter
GNJMADOJ_01300	guaA	15400.4	2.03943	0.34928	5.83895	5.25294e-09	3.58133e-08	Up in BHI_Litter
GNJMADOJ_01299	guaB	15649.7	2.44853	0.34386	7.12071	1.07375e-12	1.18499e-11	Up in BHI_Litter
GNJMADOJ_02909	hcp	1018.18	2.17326	0.365112	5.95233	2.64359e-09	1.87166e-08	Up in BHI_Litter
GNJMADOJ_02277	hdeB	332.855	2.52048	0.363571	6.93256	4.13303e-12	4.27421e-11	Up in BHI_Litter
GNJMADOJ_03445	hemB	15078.6	2.33516	0.240884	9.69413	3.19341e-22	9.66848e-21	Up in BHI_Litter
GNJMADOJ_01269	hscB	7209.21	2.04733	0.215524	9.49932	2.1126e-21	5.85674e-20	Up in BHI_Litter
GNJMADOJ_04359	hslU	15341.6	2.1986	0.32851	6.69262	2.19203e-11	2.09289e-10	Up in BHI_Litter
GNJMADOJ_04358	hslV	8653.15	2.36182	0.377566	6.25539	3.96536e-10	3.16816e-09	Up in BHI_Litter
GNJMADOJ_03335	htpG_1	25995.5	2.89702	0.390573	7.41737	1.19473e-13	1.51464e-12	Up in BHI_Litter
GNJMADOJ_02513	hyaA	589.877	3.50357	0.332625	10.5331	6.0789e-26	2.35085e-24	Up in BHI_Litter
GNJMADOJ_02514	hyaB_2	824.283	2.96561	0.245029	12.1031	1.01701e-33	7.2004e-32	Up in BHI_Litter
GNJMADOJ_02515	hyaC_2	284.582	2.24775	0.233619	9.62144	6.49154e-22	1.92736e-20	Up in BHI_Litter
GNJMADOJ_02516	hyaD_2	160.726	2.14444	0.287483	7.45936	8.69442e-14	1.12392e-12	Up in BHI_Litter
GNJMADOJ_02517	hyaE	68.0236	2.26513	0.28569	7.92863	2.21583e-15	3.41046e-14	Up in BHI_Litter
GNJMADOJ_01080	hycA	50.6371	2.88666	0.366577	7.87465	3.41694e-15	5.15566e-14	Up in BHI_Litter
GNJMADOJ_01081	hyfA_2	67.6623	2.97851	0.431033	6.91018	4.84049e-12	4.9946e-11	Up in BHI_Litter
GNJMADOJ_01082	hyfB	304.828	2.03411	0.184528	11.0233	2.95069e-28	1.33128e-26	Up in BHI_Litter
GNJMADOJ_01079	hypA	470.148	2.28336	0.325117	7.02319	2.16861e-12	2.31017e-11	Up in BHI_Litter
GNJMADOJ_00031	ibpA_1	142779	2.78316	0.479811	5.80054	6.61006e-09	4.46034e-08	Up in BHI_Litter
GNJMADOJ_00032	ibpB	220926	2.31531	0.547483	4.22901	2.34724e-05	9.07729e-05	Up in BHI_Litter
GNJMADOJ_04545	ilvC	6123.33	3.18628	0.285594	11.1567	6.64204e-29	3.28674e-27	Up in BHI_Litter
GNJMADOJ_04012	iolE	989.921	4.58558	1.04245	4.39884	1.0883e-05	4.44395e-05	Up in BHI_Litter
GNJMADOJ_04005	iolG_1	319.809	2.56669	0.534283	4.804	1.55529e-06	7.28398e-06	Up in BHI_Litter
GNJMADOJ_04011	iolG_2	3452.94	4.41072	0.877866	5.02437	5.05092e-07	2.5827e-06	Up in BHI_Litter
GNJMADOJ_00149	lldD	7615.98	3.24639	0.313577	10.3528	4.06598e-25	1.509e-23	Up in BHI_Litter
GNJMADOJ_00151	lldP	6372.4	2.38136	0.296589	8.02916	9.81455e-16	1.57375e-14	Up in BHI_Litter
GNJMADOJ_00150	lldR_1	2415.12	2.81	0.331128	8.48616	2.1358e-17	4.02826e-16	Up in BHI_Litter
GNJMADOJ_02230	marA_1	11868.4	6.48457	0.378464	17.1339	8.29093e-66	2.54366e-63	Up in BHI_Litter
GNJMADOJ_02231	marR	10412.7	6.2534	0.350004	17.8667	2.14429e-71	8.97092e-69	Up in BHI_Litter
GNJMADOJ_02976	mcbA	9279.21	4.07381	0.566602	7.1899	6.48405e-13	7.49739e-12	Up in BHI_Litter
GNJMADOJ_00838	metK	4111.57	2.3083	0.242799	9.50704	1.96165e-21	5.47404e-20	Up in BHI_Litter
GNJMADOJ_02560	mntP	891.314	2.8192	0.373113	7.5559	4.15981e-14	5.5975e-13	Up in BHI_Litter
GNJMADOJ_01121	mprA	4121.44	2.64599	0.266007	9.94707	2.59711e-23	8.78817e-22	Up in BHI_Litter
GNJMADOJ_00105	NA	713.065	3.36662	0.287187	11.7228	9.74249e-32	5.89933e-30	Up in BHI_Litter
GNJMADOJ_00355	NA	9.42108	2.50804	0.731113	3.43044	0.000602612	0.00173652	Up in BHI_Litter
GNJMADOJ_00472	NA	15960.7	4.98195	0.447711	11.1276	9.20836e-29	4.46073e-27	Up in BHI_Litter
GNJMADOJ_00473	NA	9058.2	6.54333	0.452638	14.456	2.2982e-47	3.52543e-45	Up in BHI_Litter
GNJMADOJ_00598	NA	654533	2.59503	0.370722	6.99992	2.56106e-12	2.70942e-11	Up in BHI_Litter
GNJMADOJ_00783	NA	9.36455	2.26283	0.582904	3.882	0.000103603	0.000350316	Up in BHI_Litter
GNJMADOJ_00813	NA	1057.21	2.95401	0.397058	7.43975	1.00873e-13	1.28593e-12	Up in BHI_Litter
GNJMADOJ_00889	NA	96.4808	2.25482	0.347408	6.4904	8.56114e-11	7.39398e-10	Up in BHI_Litter
GNJMADOJ_01027	NA	383.177	2.3265	0.455085	5.11224	3.18368e-07	1.68794e-06	Up in BHI_Litter
GNJMADOJ_01112	NA	465.969	2.50841	0.323403	7.7563	8.74407e-15	1.26145e-13	Up in BHI_Litter
GNJMADOJ_01113	NA	306.275	2.98461	0.453428	6.58233	4.63147e-11	4.17104e-10	Up in BHI_Litter
GNJMADOJ_01133	NA	698.693	2.08009	0.277571	7.4939	6.68588e-14	8.79098e-13	Up in BHI_Litter
GNJMADOJ_01274	NA	6.06029	2.18984	0.541678	4.0427	5.2839e-05	0.000189676	Up in BHI_Litter
GNJMADOJ_01373	NA	828.18	2.22204	0.292604	7.59403	3.10104e-14	4.19736e-13	Up in BHI_Litter
GNJMADOJ_01376	NA	93.0226	2.72022	0.396806	6.85528	7.11714e-12	7.27846e-11	Up in BHI_Litter
GNJMADOJ_01434	NA	6078.83	2.06772	0.282285	7.32492	2.39048e-13	2.94145e-12	Up in BHI_Litter
GNJMADOJ_01607	NA	8740.67	3.56298	0.304215	11.712	1.10589e-31	6.44218e-30	Up in BHI_Litter
GNJMADOJ_01656	NA	1701.56	4.16956	0.393378	10.5994	3.00049e-26	1.20072e-24	Up in BHI_Litter
GNJMADOJ_01823	NA	15.7646	2.27779	0.628531	3.624	0.000290085	0.000894459	Up in BHI_Litter
GNJMADOJ_01976	NA	1715.65	2.18032	0.299428	7.2816	3.29879e-13	3.9741e-12	Up in BHI_Litter
GNJMADOJ_01996	NA	158.946	2.22834	0.339671	6.56028	5.3706e-11	4.80847e-10	Up in BHI_Litter
GNJMADOJ_01997	NA	640.733	2.03236	0.423794	4.79563	1.62166e-06	7.56118e-06	Up in BHI_Litter
GNJMADOJ_02077	NA	5401.97	2.34764	0.287432	8.16767	3.14411e-16	5.31956e-15	Up in BHI_Litter
GNJMADOJ_02229	NA	6926.3	5.66445	0.393823	14.3833	6.59168e-47	9.51953e-45	Up in BHI_Litter
GNJMADOJ_02486	NA	567.261	2.03382	0.280926	7.2397	4.49685e-13	5.26577e-12	Up in BHI_Litter
GNJMADOJ_02518	NA	240.281	2.54218	0.296686	8.56859	1.04763e-17	2.03426e-16	Up in BHI_Litter
GNJMADOJ_02710	NA	21.4495	2.72438	0.610276	4.46417	8.03795e-06	3.3355e-05	Up in BHI_Litter
GNJMADOJ_02743	NA	83.2068	2.05222	0.406411	5.04962	4.42688e-07	2.28518e-06	Up in BHI_Litter
GNJMADOJ_02779	NA	1022.4	2.60578	0.506029	5.14947	2.6122e-07	1.40436e-06	Up in BHI_Litter
GNJMADOJ_02935	NA	815.888	2.15388	0.182683	11.7902	4.3828e-32	2.76297e-30	Up in BHI_Litter
GNJMADOJ_03200	NA	27.3942	3.0282	0.567348	5.33747	9.42544e-08	5.47675e-07	Up in BHI_Litter
GNJMADOJ_03201	NA	183.236	2.80971	0.307268	9.14419	6.00779e-20	1.42515e-18	Up in BHI_Litter
GNJMADOJ_03311	NA	1618.34	2.8451	0.226	12.5889	2.42942e-36	1.86336e-34	Up in BHI_Litter
GNJMADOJ_03482	NA	137.299	2.02286	0.374012	5.40855	6.35383e-08	3.77294e-07	Up in BHI_Litter
GNJMADOJ_03507	NA	7.55586	2.1488	0.916276	2.34514	0.0190199	0.0377282	Up in BHI_Litter
GNJMADOJ_03509	NA	83.6768	2.71362	0.449045	6.04309	1.51192e-09	1.10618e-08	Up in BHI_Litter
GNJMADOJ_03553	NA	3248.55	3.26364	1.46757	2.22384	0.0261591	0.0496225	Up in BHI_Litter
GNJMADOJ_03926	NA	72.6468	2.09368	0.452767	4.62418	3.76088e-06	1.65782e-05	Up in BHI_Litter
GNJMADOJ_03977	NA	15.6959	2.50896	0.608856	4.12077	3.77608e-05	0.000139131	Up in BHI_Litter
GNJMADOJ_04010	NA	526.34	2.22379	0.386835	5.74867	8.9948e-09	5.99914e-08	Up in BHI_Litter
GNJMADOJ_04121	NA	232.748	2.30875	0.383126	6.02609	1.67975e-09	1.22507e-08	Up in BHI_Litter
GNJMADOJ_04126	NA	64.6967	2.83469	0.557053	5.08872	3.60494e-07	1.89816e-06	Up in BHI_Litter
GNJMADOJ_04142	NA	48.9657	2.40182	0.723719	3.31872	0.000904302	0.00249496	Up in BHI_Litter
GNJMADOJ_04183	NA	1441.57	3.92018	0.538043	7.286	3.19287e-13	3.85659e-12	Up in BHI_Litter
GNJMADOJ_04292	NA	71.3267	2.51108	0.389681	6.44393	1.16417e-10	9.90298e-10	Up in BHI_Litter
GNJMADOJ_04316	NA	431.481	2.75999	0.876964	3.14721	0.00164838	0.00432488	Up in BHI_Litter
GNJMADOJ_04512	NA	82.401	2.06715	0.362086	5.70899	1.13651e-08	7.49315e-08	Up in BHI_Litter
GNJMADOJ_01085	ndhI	112.552	2.291	0.300264	7.62997	2.34814e-14	3.22571e-13	Up in BHI_Litter
GNJMADOJ_02147	nemA	6946.29	2.36523	0.399523	5.92014	3.21677e-09	2.24978e-08	Up in BHI_Litter
GNJMADOJ_02148	nemR	1470.18	2.87308	0.397411	7.22948	4.84843e-13	5.64873e-12	Up in BHI_Litter
GNJMADOJ_00065	nepI	406.677	2.33329	0.260567	8.95466	3.40788e-19	7.58096e-18	Up in BHI_Litter
GNJMADOJ_02934	nfsA	2690.61	2.23254	0.234081	9.53745	1.46389e-21	4.18437e-20	Up in BHI_Litter
GNJMADOJ_00324	nfuA	17825.6	2.04677	0.373561	5.47909	4.27525e-08	2.59904e-07	Up in BHI_Litter
GNJMADOJ_03986	nrdD	15284	2.47149	0.254468	9.71238	2.67019e-22	8.19213e-21	Up in BHI_Litter
GNJMADOJ_03987	nrdG	1028.31	2.01764	0.216381	9.32449	1.11522e-20	2.93272e-19	Up in BHI_Litter
GNJMADOJ_04440	ompL	34.5381	2.20803	0.474692	4.6515	3.29522e-06	1.46518e-05	Up in BHI_Litter
GNJMADOJ_02312	ortT	590.678	2.17869	0.348317	6.25489	3.97795e-10	3.17271e-09	Up in BHI_Litter
GNJMADOJ_03654	pdhR_2	3125.37	2.07004	0.327172	6.32705	2.49885e-10	2.02816e-09	Up in BHI_Litter
GNJMADOJ_01375	pdxK	1313.17	3.40694	0.433931	7.85133	4.11644e-15	6.1908e-14	Up in BHI_Litter
GNJMADOJ_03390	phnS	329.549	2.05731	0.222086	9.26359	1.97665e-20	4.99809e-19	Up in BHI_Litter
GNJMADOJ_03391	phnT	612.131	2.51343	0.283597	8.86267	7.81178e-19	1.68659e-17	Up in BHI_Litter
GNJMADOJ_03101	potE	5732.89	2.24946	0.443447	5.07266	3.92288e-07	2.05616e-06	Up in BHI_Litter
GNJMADOJ_04597	pstC	1315.93	2.03518	0.287971	7.06732	1.57951e-12	1.71842e-11	Up in BHI_Litter
GNJMADOJ_04596	pstS	3487.7	2.76366	0.264949	10.4309	1.79166e-25	6.81421e-24	Up in BHI_Litter
GNJMADOJ_01374	ptsJ	1127.13	2.81453	0.339413	8.29235	1.11035e-16	1.92824e-15	Up in BHI_Litter
GNJMADOJ_03978	pyrB	2331.94	2.80342	0.463776	6.04478	1.49618e-09	1.09641e-08	Up in BHI_Litter
GNJMADOJ_03979	pyrI	1472.15	2.40487	0.411049	5.85057	4.89905e-09	3.35997e-08	Up in BHI_Litter
GNJMADOJ_00399	rplV	6733.29	2.09578	0.483881	4.3312	1.48297e-05	5.96557e-05	Up in BHI_Litter
GNJMADOJ_00396	rplW	6494.45	2.22984	0.559566	3.98494	6.74964e-05	0.000238022	Up in BHI_Litter
GNJMADOJ_02168	rsxC_2	3061.51	2.27972	0.356661	6.39183	1.63908e-10	1.37647e-09	Up in BHI_Litter
GNJMADOJ_02167	rsxD	944.163	2.39093	0.385954	6.19485	5.83423e-10	4.53533e-09	Up in BHI_Litter
GNJMADOJ_01852	sbnD_1	3850.19	2.16048	0.21247	10.1684	2.74392e-24	9.86523e-23	Up in BHI_Litter
GNJMADOJ_03435	sbnD_2	702.514	2.28916	0.219857	10.4121	2.18434e-25	8.2396e-24	Up in BHI_Litter
GNJMADOJ_02233	sotB	1618.95	2.35025	0.315248	7.45526	8.96893e-14	1.15616e-12	Up in BHI_Litter
GNJMADOJ_04180	soxR	883.475	2.37582	0.361927	6.56436	5.22583e-11	4.69713e-10	Up in BHI_Litter
GNJMADOJ_04181	soxS	346.662	2.46345	0.259679	9.48649	2.38939e-21	6.58443e-20	Up in BHI_Litter
GNJMADOJ_03100	speF	9334.93	2.73071	0.400783	6.81343	9.52988e-12	9.55479e-11	Up in BHI_Litter
GNJMADOJ_00241	treF	11902.3	2.19442	0.302884	7.24507	4.32231e-13	5.0743e-12	Up in BHI_Litter
GNJMADOJ_02275	treZ	20447	2.08069	0.547755	3.79857	0.000145532	0.000481132	Up in BHI_Litter
GNJMADOJ_00148	trmL_1	798.326	2.01863	0.261836	7.70955	1.26262e-14	1.79339e-13	Up in BHI_Litter
GNJMADOJ_01214	trxC	7668.57	2.15961	0.41754	5.17223	2.31322e-07	1.25832e-06	Up in BHI_Litter
GNJMADOJ_00361	tsgA	548.033	2.91198	0.250237	11.6369	2.67586e-31	1.52029e-29	Up in BHI_Litter
GNJMADOJ_04054	ulaG	930.916	2.34113	0.508622	4.6029	4.16656e-06	1.81921e-05	Up in BHI_Litter
GNJMADOJ_03622	yadK	822.86	2.06345	0.517861	3.98457	6.76034e-05	0.000238217	Up in BHI_Litter
GNJMADOJ_02959	ybiV	4890.01	2.40101	0.203866	11.7774	5.10659e-32	3.17575e-30	Up in BHI_Litter
GNJMADOJ_02937	ybjM	959.081	2.0347	0.402283	5.05787	4.23958e-07	2.20708e-06	Up in BHI_Litter
GNJMADOJ_02458	yciE	69500.6	2.16036	0.744729	2.90086	0.00372139	0.00893833	Up in BHI_Litter
GNJMADOJ_02457	yciF	31497	2.17254	0.704698	3.08294	0.00204966	0.00523739	Up in BHI_Litter
GNJMADOJ_02219	ydfZ	9819.77	2.63079	0.305385	8.61465	7.01537e-18	1.37969e-16	Up in BHI_Litter
GNJMADOJ_01992	yeaD	5924.27	2.84356	0.219213	12.9717	1.77074e-38	1.59783e-36	Up in BHI_Litter
GNJMADOJ_02707	yedR	396.478	3.33875	0.350934	9.5139	1.83637e-21	5.18465e-20	Up in BHI_Litter
GNJMADOJ_00972	yfcP	49.3311	2.13904	0.420367	5.0885	3.60912e-07	1.89819e-06	Up in BHI_Litter
GNJMADOJ_00973	yfcQ	143.588	2.35754	0.270243	8.72376	2.69106e-18	5.50412e-17	Up in BHI_Litter
GNJMADOJ_01292	yfgJ	372.077	2.74646	0.402919	6.8164	9.33494e-12	9.4003e-11	Up in BHI_Litter
GNJMADOJ_00608	yhaK	1794.12	3.28691	0.461842	7.11696	1.1033e-12	1.21469e-11	Up in BHI_Litter
GNJMADOJ_00008	yidA_1	3574.64	2.69744	0.203607	13.2483	4.6169e-40	4.94116e-38	Up in BHI_Litter
GNJMADOJ_03461	yjhB	2518.08	2.58954	0.362403	7.14549	8.96768e-13	1.00903e-11	Up in BHI_Litter
GNJMADOJ_01627	yohK_1	3644.36	2.86377	0.314344	9.1103	8.21565e-20	1.929e-18	Up in BHI_Litter
GNJMADOJ_04174	yohK_2	346.348	2.38653	0.333432	7.15746	8.2183e-13	9.33843e-12	Up in BHI_Litter
GNJMADOJ_00699	yqhD	5779.47	2.19178	0.399359	5.48825	4.0594e-08	2.47763e-07	Up in BHI_Litter
GNJMADOJ_04275	zraP	4331.15	3.69469	0.833403	4.43326	9.28184e-06	3.83438e-05	Up in BHI_Litter

## Sheet: S Table 4. PBS + Litter vs. PBS
transcript_id	gene_name	baseMean	log2FoldChange	lfcSE	stat	pvalue	padj	Regulation
GNJMADOJ_03030	acrZ	1371.83	-2.12366	0.268211	-7.91786	2.41635e-15	2.32637e-14	Down in PBS_Litter
GNJMADOJ_03446	acs_1	2590.04	-2.67479	0.593729	-4.50507	6.63496e-06	1.97376e-05	Down in PBS_Litter
GNJMADOJ_04171	acs_2	45631.6	-3.41697	0.286012	-11.9469	6.73591e-33	2.54087e-31	Down in PBS_Litter
GNJMADOJ_01951	ail_2	725.583	-5.24759	0.328769	-15.9614	2.37518e-57	2.95421e-55	Down in PBS_Litter
GNJMADOJ_01522	ais	247.879	-2.25214	0.300116	-7.50422	6.17975e-14	4.97189e-13	Down in PBS_Litter
GNJMADOJ_00164	aldB	79808.1	-2.78025	0.510198	-5.44935	5.05552e-08	1.97332e-07	Down in PBS_Litter
GNJMADOJ_03295	allE	3912.47	-3.24188	0.321722	-10.0767	7.00707e-24	1.45255e-22	Down in PBS_Litter
GNJMADOJ_01175	apxIB	1540.37	-2.91143	0.781906	-3.72351	0.000196475	0.000463444	Down in PBS_Litter
GNJMADOJ_01465	argT	5392.79	-4.18104	0.18362	-22.7701	9.07647e-115	8.35398e-112	Down in PBS_Litter
GNJMADOJ_01972	aroQ	323.104	-3.09973	0.539535	-5.74519	9.18187e-09	3.97507e-08	Down in PBS_Litter
GNJMADOJ_02016	astA	6142.76	-5.15189	0.211135	-24.4009	1.67215e-131	2.56507e-128	Down in PBS_Litter
GNJMADOJ_02018	astB	5454.98	-4.91838	0.269739	-18.2338	2.78171e-74	8.00091e-72	Down in PBS_Litter
GNJMADOJ_02015	astC	7013.59	-4.91992	0.277555	-17.7259	2.64566e-70	5.79778e-68	Down in PBS_Litter
GNJMADOJ_02017	astD	10862.2	-5.3748	0.255803	-21.0114	5.15459e-98	3.38878e-95	Down in PBS_Litter
GNJMADOJ_02019	astE	1426.75	-4.16059	0.270702	-15.3696	2.61627e-53	2.80002e-51	Down in PBS_Litter
GNJMADOJ_01176	bepC	3767.94	-2.61625	0.423569	-6.17668	6.54653e-10	3.27113e-09	Down in PBS_Litter
GNJMADOJ_00390	bfd	1118.94	-2.45029	0.537617	-4.55768	5.17214e-06	1.55876e-05	Down in PBS_Litter
GNJMADOJ_00163	bglK	8967.53	-4.1445	0.428935	-9.66232	4.35878e-22	7.62704e-21	Down in PBS_Litter
GNJMADOJ_03375	bolA	14663.2	-3.30836	0.428835	-7.71477	1.21201e-14	1.08726e-13	Down in PBS_Litter
GNJMADOJ_03418	brnQ	18701.1	-3.2857	0.183452	-17.9104	9.78694e-72	2.3705e-69	Down in PBS_Litter
GNJMADOJ_04336	bssD	5080.16	-2.75595	0.322656	-8.54145	1.32544e-17	1.55604e-16	Down in PBS_Litter
GNJMADOJ_01788	cbiC	631.505	-2.28421	0.304917	-7.49128	6.82059e-14	5.44936e-13	Down in PBS_Litter
GNJMADOJ_01789	cbiD	1590.8	-2.09	0.332563	-6.28453	3.28856e-10	1.72762e-09	Down in PBS_Litter
GNJMADOJ_03949	ccdB	4188.38	-2.41164	0.401534	-6.00606	1.90087e-09	8.92634e-09	Down in PBS_Litter
GNJMADOJ_02986	cecR	3428.94	-2.96538	0.310887	-9.53844	1.44997e-21	2.40894e-20	Down in PBS_Litter
GNJMADOJ_02497	chaB	3031.41	-2.73487	0.459236	-5.95525	2.59667e-09	1.2022e-08	Down in PBS_Litter
GNJMADOJ_02027	chbA	921.867	-3.52177	0.319039	-11.0387	2.48621e-28	7.38165e-27	Down in PBS_Litter
GNJMADOJ_02026	chbC	829.202	-2.15861	0.263434	-8.19412	2.52424e-16	2.62818e-15	Down in PBS_Litter
GNJMADOJ_02030	chbG	2211.12	-2.60527	0.300486	-8.67019	4.31415e-18	5.22466e-17	Down in PBS_Litter
GNJMADOJ_02028	chbR	1080.7	-2.31686	0.261917	-8.84576	9.09054e-19	1.16857e-17	Down in PBS_Litter
GNJMADOJ_01610	cirA	1457.78	-2.91464	0.238564	-12.2175	2.50808e-34	9.95016e-33	Down in PBS_Litter
GNJMADOJ_03372	clpX	99102.6	-2.25022	0.264041	-8.52226	1.56473e-17	1.82301e-16	Down in PBS_Litter
GNJMADOJ_01787	cobD_1	1217.13	-2.07569	0.206264	-10.0633	8.02846e-24	1.64942e-22	Down in PBS_Litter
GNJMADOJ_03364	cof	5984.13	-4.29897	0.339681	-12.6559	1.0377e-36	4.68188e-35	Down in PBS_Litter
GNJMADOJ_04389	cpxP	177312	-7.54319	0.518123	-14.5587	5.1433e-48	4.64108e-46	Down in PBS_Litter
GNJMADOJ_01840	csgD	283.529	-2.53307	0.391013	-6.47822	9.2811e-11	5.18345e-10	Down in PBS_Litter
GNJMADOJ_01839	csgE	55.0242	-2.54613	0.399688	-6.37029	1.88665e-10	1.01548e-09	Down in PBS_Litter
GNJMADOJ_00197	cspA	10200.1	-2.88918	0.496809	-5.81548	6.04607e-09	2.67539e-08	Down in PBS_Litter
GNJMADOJ_03171	cspE	56301.4	-3.80834	0.516202	-7.37762	1.61146e-13	1.2422e-12	Down in PBS_Litter
GNJMADOJ_02709	cspJ	165.171	-2.47995	0.550519	-4.50475	6.64496e-06	1.97546e-05	Down in PBS_Litter
GNJMADOJ_01108	csrA	5888.3	-2.93258	0.302123	-9.70658	2.82675e-22	5.02267e-21	Down in PBS_Litter
GNJMADOJ_02623	cutC_1	15577.7	-3.93874	0.374427	-10.5194	7.03328e-26	1.74017e-24	Down in PBS_Litter
GNJMADOJ_03999	cybC	3055.33	-2.32238	0.257956	-9.00301	2.19612e-19	3.02591e-18	Down in PBS_Litter
GNJMADOJ_03597	degP	15312.7	-2.29651	0.393014	-5.84334	5.11647e-09	2.28824e-08	Down in PBS_Litter
GNJMADOJ_00011	dgoA	329.935	-3.77901	0.265393	-14.2393	5.22559e-46	4.14623e-44	Down in PBS_Litter
GNJMADOJ_00012	dgoD_2	849.543	-2.97149	0.181899	-16.3359	5.48074e-60	7.64314e-58	Down in PBS_Litter
GNJMADOJ_00010	dgoK1	1190.45	-3.55428	0.165122	-21.5252	9.04405e-103	6.93678e-100	Down in PBS_Litter
GNJMADOJ_03613	dksA	6644.63	-3.02785	0.227964	-13.2822	2.93764e-40	1.68988e-38	Down in PBS_Litter
GNJMADOJ_00176	dlgD	596.328	-3.59489	0.286967	-12.5272	5.30058e-36	2.32317e-34	Down in PBS_Litter
GNJMADOJ_00213	dppA	23584	-2.46915	0.273417	-9.0307	1.70573e-19	2.39322e-18	Down in PBS_Litter
GNJMADOJ_01635	dusC	1461.17	-2.24072	0.264512	-8.47115	2.42986e-17	2.77474e-16	Down in PBS_Litter
GNJMADOJ_03781	elfA	340.97	-2.30786	0.376788	-6.12509	9.0633e-10	4.44188e-09	Down in PBS_Litter
GNJMADOJ_01162	elmGT	2579.27	-4.48506	0.348393	-12.8736	6.33955e-38	3.07101e-36	Down in PBS_Litter
GNJMADOJ_01343	eutS	139.536	-2.33353	0.346629	-6.73206	1.6728e-11	1.02506e-10	Down in PBS_Litter
GNJMADOJ_00704	exbB	13816.8	-2.88366	0.329103	-8.76218	1.91511e-18	2.41461e-17	Down in PBS_Litter
GNJMADOJ_00705	exbD	2981.78	-2.40893	0.310756	-7.75182	9.05828e-15	8.22213e-14	Down in PBS_Litter
GNJMADOJ_00729	exuT_1	7155.08	-4.03085	0.569762	-7.07462	1.49854e-12	1.01416e-11	Down in PBS_Litter
GNJMADOJ_04473	fadA	8458.35	-4.21739	0.383045	-11.0102	3.41344e-28	1.00055e-26	Down in PBS_Litter
GNJMADOJ_04472	fadB	18548.1	-4.3346	0.378236	-11.4601	2.09374e-30	6.98217e-29	Down in PBS_Litter
GNJMADOJ_02545	fadD	12073.7	-3.95808	0.200902	-19.7015	2.09298e-86	8.02656e-84	Down in PBS_Litter
GNJMADOJ_03496	fadE	175857	-4.90812	0.263859	-18.6013	3.1356e-77	1.03072e-74	Down in PBS_Litter
GNJMADOJ_01435	fadI	5414.05	-2.77385	0.232796	-11.9154	9.84239e-33	3.62357e-31	Down in PBS_Litter
GNJMADOJ_01433	fadL	9514.2	-2.93819	0.220549	-13.3221	1.7214e-40	1.01563e-38	Down in PBS_Litter
GNJMADOJ_03225	fepB	1470.4	-2.84918	0.380654	-7.48497	7.15659e-14	5.70791e-13	Down in PBS_Litter
GNJMADOJ_03229	fepC	702.507	-2.47888	0.308838	-8.02648	1.00307e-15	9.94854e-15	Down in PBS_Litter
GNJMADOJ_03227	fepD	875.315	-3.33068	0.412851	-8.0675	7.17512e-16	7.25712e-15	Down in PBS_Litter
GNJMADOJ_03233	fes_2	1104	-3.34528	0.47154	-7.09436	1.29949e-12	8.85961e-12	Down in PBS_Litter
GNJMADOJ_03608	fhuA_2	11978.8	-3.23012	0.355464	-9.08705	1.01764e-19	1.44991e-18	Down in PBS_Litter
GNJMADOJ_01908	fhuE	1398.54	-2.06061	0.287089	-7.17759	7.0949e-13	5.01547e-12	Down in PBS_Litter
GNJMADOJ_03851	fhuF	3233.93	-2.63131	0.375947	-6.99915	2.57516e-12	1.69298e-11	Down in PBS_Litter
GNJMADOJ_01144	gabD	20229.1	-5.5638	0.505487	-11.0068	3.54295e-28	1.03194e-26	Down in PBS_Litter
GNJMADOJ_01142	gabP	6540.42	-4.83348	0.504504	-9.58066	9.64243e-22	1.62544e-20	Down in PBS_Litter
GNJMADOJ_01143	gabT	17540.8	-4.97005	0.487511	-10.1948	2.09265e-24	4.54263e-23	Down in PBS_Litter
GNJMADOJ_01629	gbpR_1	1181.62	-2.52542	0.247007	-10.2241	1.54672e-24	3.42211e-23	Down in PBS_Litter
GNJMADOJ_04098	gdx	1786.31	-2.05498	0.179019	-11.4791	1.67965e-30	5.68365e-29	Down in PBS_Litter
GNJMADOJ_01146	glaH	40803.7	-6.33748	0.385231	-16.4511	8.23378e-61	1.26306e-58	Down in PBS_Litter
GNJMADOJ_03135	gltI	50030.6	-3.93356	0.161869	-24.3009	1.91753e-130	2.20612e-127	Down in PBS_Litter
GNJMADOJ_03136	gltJ	4567.29	-2.15213	0.274131	-7.85074	4.13594e-15	3.8844e-14	Down in PBS_Litter
GNJMADOJ_02536	gnsA	809.599	-2.10293	0.252263	-8.33625	7.66816e-17	8.34252e-16	Down in PBS_Litter
GNJMADOJ_02984	gudP_3	752.83	-2.35721	0.213291	-11.0516	2.15354e-28	6.47752e-27	Down in PBS_Litter
GNJMADOJ_02747	hcpA_1	151.765	-3.97301	0.303061	-13.1096	2.901e-39	1.55237e-37	Down in PBS_Litter
GNJMADOJ_01750	hisG	2372.46	-2.33702	0.357026	-6.54581	5.91754e-11	3.38292e-10	Down in PBS_Litter
GNJMADOJ_02810	hpaB	1125.28	-2.15718	0.224799	-9.59601	8.3101e-22	1.41118e-20	Down in PBS_Litter
GNJMADOJ_02808	hpcE	2074.73	-2.22718	0.288756	-7.71302	1.22876e-14	1.10014e-13	Down in PBS_Litter
GNJMADOJ_02570	htpX	35728.7	-4.44999	0.536029	-8.30178	1.0256e-16	1.10019e-15	Down in PBS_Litter
GNJMADOJ_04554	ilvG	2673.45	-2.97384	0.351264	-8.46609	2.53759e-17	2.89059e-16	Down in PBS_Litter
GNJMADOJ_03688	ilvH	5732.28	-2.93896	0.414202	-7.09547	1.28915e-12	8.80215e-12	Down in PBS_Litter
GNJMADOJ_04553	ilvM	320.476	-2.25873	0.374175	-6.03657	1.57425e-09	7.45067e-09	Down in PBS_Litter
GNJMADOJ_00751	imm_2	3.88701	-4.48328	1.19164	-3.76228	0.000168371	0.000401889	Down in PBS_Litter
GNJMADOJ_01406	ipdC	41443.6	-2.7985	0.440458	-6.35362	2.10311e-10	1.1241e-09	Down in PBS_Litter
GNJMADOJ_01265	iscR	19811.4	-2.22433	0.294268	-7.55887	4.06578e-14	3.39578e-13	Down in PBS_Litter
GNJMADOJ_04398	kdgM	45.6357	-2.33934	0.518465	-4.51205	6.42036e-06	1.91363e-05	Down in PBS_Litter
GNJMADOJ_03094	kdpA	715.022	-3.12459	0.432157	-7.23022	4.82215e-13	3.48376e-12	Down in PBS_Litter
GNJMADOJ_03095	kdpB	808.311	-2.17941	0.317996	-6.85359	7.20175e-12	4.52766e-11	Down in PBS_Litter
GNJMADOJ_03691	leuA	1628.27	-3.08245	0.309644	-9.95483	2.40233e-23	4.74486e-22	Down in PBS_Litter
GNJMADOJ_01145	lhgD	29709.6	-6.32488	0.465514	-13.5869	4.79034e-42	3.06183e-40	Down in PBS_Litter
GNJMADOJ_00278	livJ	2097.28	-3.09534	0.118918	-26.0292	2.31245e-149	5.32095e-146	Down in PBS_Litter
GNJMADOJ_03314	lolD_2	2228.56	-2.00834	0.326962	-6.14243	8.12671e-10	4.00848e-09	Down in PBS_Litter
GNJMADOJ_00518	lptC	4219.6	-2.37051	0.214164	-11.0687	1.78043e-28	5.42619e-27	Down in PBS_Litter
GNJMADOJ_01416	lpxP	5068.16	-4.80293	0.454823	-10.56	4.56582e-26	1.1545e-24	Down in PBS_Litter
GNJMADOJ_00009	lutR	2839	-3.98262	0.192468	-20.6924	4.05356e-95	2.07272e-92	Down in PBS_Litter
GNJMADOJ_00743	malT_2	601.085	-3.34031	0.326983	-10.2155	1.68925e-24	3.71958e-23	Down in PBS_Litter
GNJMADOJ_02976	mcbA	9279.21	-2.35984	0.566376	-4.16657	3.09223e-05	8.3561e-05	Down in PBS_Litter
GNJMADOJ_02135	mdtK	8610.3	-2.7495	0.232188	-11.8417	2.3763e-32	8.6108e-31	Down in PBS_Litter
GNJMADOJ_04351	metJ	1008.66	-2.01919	0.189299	-10.6667	1.45711e-26	3.7885e-25	Down in PBS_Litter
GNJMADOJ_01620	mglA	2437.26	-3.23267	0.332671	-9.71732	2.54396e-22	4.55536e-21	Down in PBS_Litter
GNJMADOJ_01619	mglB	9029.1	-3.49268	0.317802	-10.9901	4.26497e-28	1.23443e-26	Down in PBS_Litter
GNJMADOJ_00078	mgtB	2633.64	-3.84651	0.497007	-7.73935	9.99246e-15	9.03444e-14	Down in PBS_Litter
GNJMADOJ_00077	mgtC	451.652	-4.46308	0.463865	-9.6215	6.48758e-22	1.11148e-20	Down in PBS_Litter
GNJMADOJ_02226	mgtS	1726.66	-3.60319	0.532753	-6.76334	1.34842e-11	8.29601e-11	Down in PBS_Litter
GNJMADOJ_01630	mhbT	576.798	-2.01146	0.197479	-10.1857	2.29635e-24	4.93822e-23	Down in PBS_Litter
GNJMADOJ_01069	mntB_1	14328.4	-7.45877	0.451454	-16.5216	2.56304e-61	4.06728e-59	Down in PBS_Litter
GNJMADOJ_01403	mntH	8807.92	-2.76162	0.336167	-8.21503	2.12113e-16	2.23374e-15	Down in PBS_Litter
GNJMADOJ_02965	mntS	11069.9	-5.80219	0.340284	-17.051	3.43544e-65	6.32396e-63	Down in PBS_Litter
GNJMADOJ_00462	mreD	952.051	-2.11881	0.206406	-10.2653	1.01054e-24	2.26855e-23	Down in PBS_Litter
GNJMADOJ_00424	mscL	5025.55	-2.39778	0.394973	-6.07074	1.27319e-09	6.1161e-09	Down in PBS_Litter
GNJMADOJ_00457	msrP	16015.1	-5.15077	0.541648	-9.50944	1.917e-21	3.11733e-20	Down in PBS_Litter
GNJMADOJ_00456	msrQ	3299.57	-3.33701	0.450804	-7.40235	1.33798e-13	1.04638e-12	Down in PBS_Litter
GNJMADOJ_00069	NA	206.207	-2.57182	0.288586	-8.91179	5.02157e-19	6.62157e-18	Down in PBS_Litter
GNJMADOJ_00079	NA	94.0474	-4.32972	0.573338	-7.55177	4.29394e-14	3.56277e-13	Down in PBS_Litter
GNJMADOJ_00080	NA	2877.33	-3.19353	0.215527	-14.8173	1.13215e-49	1.08545e-47	Down in PBS_Litter
GNJMADOJ_00089	NA	268.108	-2.92429	0.410241	-7.12822	1.01676e-12	7.03628e-12	Down in PBS_Litter
GNJMADOJ_00299	NA	21.5689	-2.29711	0.575804	-3.9894	6.62401e-05	0.000168885	Down in PBS_Litter
GNJMADOJ_00613	NA	8946.21	-2.30681	0.225956	-10.2091	1.80495e-24	3.95542e-23	Down in PBS_Litter
GNJMADOJ_00667	NA	13489.5	-2.11427	0.222617	-9.49733	2.15339e-21	3.4894e-20	Down in PBS_Litter
GNJMADOJ_00740	NA	833.858	-3.5324	0.393604	-8.97449	2.84663e-19	3.86436e-18	Down in PBS_Litter
GNJMADOJ_00876	NA	4437.88	-2.84011	0.300864	-9.43985	3.73325e-21	5.90392e-20	Down in PBS_Litter
GNJMADOJ_00893	NA	226.698	-2.12963	0.533597	-3.99109	6.57706e-05	0.000167781	Down in PBS_Litter
GNJMADOJ_00969	NA	590.13	-2.00404	0.367071	-5.45953	4.77396e-08	1.87455e-07	Down in PBS_Litter
GNJMADOJ_01109	NA	197.474	-2.54398	0.289696	-8.78155	1.6124e-18	2.04415e-17	Down in PBS_Litter
GNJMADOJ_01139	NA	2956.55	-4.01447	0.531553	-7.55234	4.27497e-14	3.55758e-13	Down in PBS_Litter
GNJMADOJ_01147	NA	4399.41	-3.43339	0.427576	-8.0299	9.75485e-16	9.69586e-15	Down in PBS_Litter
GNJMADOJ_01148	NA	1058.14	-4.8447	0.527723	-9.18039	4.29538e-20	6.33569e-19	Down in PBS_Litter
GNJMADOJ_01149	NA	4257.03	-4.99103	0.523575	-9.5326	1.53391e-21	2.53013e-20	Down in PBS_Litter
GNJMADOJ_01153	NA	192.387	-2.84673	0.426895	-6.66846	2.58502e-11	1.54497e-10	Down in PBS_Litter
GNJMADOJ_01154	NA	510.048	-3.49993	0.544918	-6.42286	1.3374e-10	7.35331e-10	Down in PBS_Litter
GNJMADOJ_01155	NA	383.361	-2.15696	0.438273	-4.92151	8.58779e-07	2.85763e-06	Down in PBS_Litter
GNJMADOJ_01157	NA	348.593	-2.36151	0.374905	-6.29894	2.99688e-10	1.5798e-09	Down in PBS_Litter
GNJMADOJ_01161	NA	2063.17	-2.69427	0.371018	-7.26182	3.81908e-13	2.79863e-12	Down in PBS_Litter
GNJMADOJ_01170	NA	14555.5	-3.18964	0.326925	-9.7565	1.7303e-22	3.14737e-21	Down in PBS_Litter
GNJMADOJ_01177	NA	169262	-3.38101	0.895704	-3.7747	0.000160199	0.000383579	Down in PBS_Litter
GNJMADOJ_01256	NA	23233	-2.90255	0.275658	-10.5296	6.3131e-26	1.57043e-24	Down in PBS_Litter
GNJMADOJ_01303	NA	5494.96	-2.39926	0.248069	-9.67175	3.97517e-22	6.98235e-21	Down in PBS_Litter
GNJMADOJ_01304	NA	11194.9	-2.93682	0.218212	-13.4585	2.74293e-41	1.70581e-39	Down in PBS_Litter
GNJMADOJ_01394	NA	772.231	-3.54751	0.479298	-7.40148	1.34673e-13	1.05045e-12	Down in PBS_Litter
GNJMADOJ_01395	NA	449.741	-2.51884	0.537655	-4.68487	2.8014e-06	8.75224e-06	Down in PBS_Litter
GNJMADOJ_01399	NA	126.311	-2.00523	0.524194	-3.82536	0.000130579	0.00031711	Down in PBS_Litter
GNJMADOJ_01470	NA	6963.34	-2.2039	0.246862	-8.92767	4.35077e-19	5.82042e-18	Down in PBS_Litter
GNJMADOJ_01484	NA	8891.55	-2.53249	0.259594	-9.75559	1.74588e-22	3.16321e-21	Down in PBS_Litter
GNJMADOJ_01530	NA	170.196	-2.35893	0.226022	-10.4367	1.68572e-25	3.99881e-24	Down in PBS_Litter
GNJMADOJ_01647	NA	49.9979	-2.01354	0.365385	-5.51073	3.57357e-08	1.42633e-07	Down in PBS_Litter
GNJMADOJ_01677	NA	39.1466	-2.42529	0.55905	-4.33823	1.43637e-05	4.0628e-05	Down in PBS_Litter
GNJMADOJ_01689	NA	6.07851	-2.89644	1.16712	-2.4817	0.0130758	0.0224365	Down in PBS_Litter
GNJMADOJ_01813	NA	59.8123	-2.34137	0.390686	-5.99297	2.06048e-09	9.64632e-09	Down in PBS_Litter
GNJMADOJ_01944	NA	64.1531	-3.57733	0.485329	-7.37094	1.69429e-13	1.30387e-12	Down in PBS_Litter
GNJMADOJ_01950	NA	65.3779	-4.26531	0.60548	-7.04451	1.86111e-12	1.2467e-11	Down in PBS_Litter
GNJMADOJ_01953	NA	2797.08	-3.63111	0.340972	-10.6493	1.75695e-26	4.51703e-25	Down in PBS_Litter
GNJMADOJ_01954	NA	2580.29	-5.95256	0.597589	-9.96096	2.25868e-23	4.48036e-22	Down in PBS_Litter
GNJMADOJ_01969	NA	986.895	-2.14078	0.38561	-5.55168	2.82933e-08	1.14517e-07	Down in PBS_Litter
GNJMADOJ_01987	NA	35681.6	-2.38242	0.348171	-6.84268	7.7726e-12	4.87323e-11	Down in PBS_Litter
GNJMADOJ_02099	NA	14731.5	-2.19044	0.31607	-6.93024	4.20128e-12	2.7041e-11	Down in PBS_Litter
GNJMADOJ_02106	NA	10.3282	-3.14421	0.776036	-4.05163	5.08618e-05	0.000132017	Down in PBS_Litter
GNJMADOJ_02109	NA	592.574	-4.44306	0.277238	-16.0262	8.38829e-58	1.0723e-55	Down in PBS_Litter
GNJMADOJ_02116	NA	45.3722	-4.62772	0.766559	-6.037	1.57004e-09	7.44114e-09	Down in PBS_Litter
GNJMADOJ_02117	NA	178.882	-6.29462	1.03813	-6.06341	1.33266e-09	6.3951e-09	Down in PBS_Litter
GNJMADOJ_02118	NA	110.758	-6.26369	0.999512	-6.26675	3.68665e-10	1.91058e-09	Down in PBS_Litter
GNJMADOJ_02120	NA	83.7416	-3.23152	0.66609	-4.85147	1.22549e-06	3.99694e-06	Down in PBS_Litter
GNJMADOJ_02121	NA	203.34	-3.021	0.454558	-6.646	3.01156e-11	1.78368e-10	Down in PBS_Litter
GNJMADOJ_02122	NA	527.233	-2.39692	0.338378	-7.08355	1.40509e-12	9.52319e-12	Down in PBS_Litter
GNJMADOJ_02316	NA	240.484	-4.66579	0.638654	-7.30566	2.75915e-13	2.06802e-12	Down in PBS_Litter
GNJMADOJ_02345	NA	27.9255	-2.00337	0.711274	-2.81659	0.00485366	0.00903216	Down in PBS_Litter
GNJMADOJ_02386	NA	71.8363	-2.94633	0.40766	-7.22743	4.92207e-13	3.55037e-12	Down in PBS_Litter
GNJMADOJ_02461	NA	3833.07	-3.72271	0.347969	-10.6984	1.03548e-26	2.7545e-25	Down in PBS_Litter
GNJMADOJ_02537	NA	125535	-4.81973	0.564719	-8.53474	1.40475e-17	1.64495e-16	Down in PBS_Litter
GNJMADOJ_02578	NA	135.721	-2.28589	0.335376	-6.81589	9.36816e-12	5.81812e-11	Down in PBS_Litter
GNJMADOJ_02580	NA	8.21203	-2.4077	0.730293	-3.29689	0.00097761	0.00204591	Down in PBS_Litter
GNJMADOJ_02657	NA	42.5702	-2.16157	0.588417	-3.67354	0.00023921	0.000554022	Down in PBS_Litter
GNJMADOJ_02698	NA	5212.43	-3.66708	0.336761	-10.8893	1.29695e-27	3.63937e-26	Down in PBS_Litter
GNJMADOJ_02724	NA	4.38735	-2.46941	0.978735	-2.52306	0.0116337	0.0202108	Down in PBS_Litter
GNJMADOJ_02740	NA	1098.77	-2.00694	0.352107	-5.6998	1.19948e-08	5.13011e-08	Down in PBS_Litter
GNJMADOJ_02741	NA	668.488	-2.06903	0.283265	-7.30421	2.78906e-13	2.08703e-12	Down in PBS_Litter
GNJMADOJ_02749	NA	697.895	-3.25688	0.29982	-10.8628	1.73387e-27	4.80679e-26	Down in PBS_Litter
GNJMADOJ_02750	NA	568.316	-2.48644	0.226865	-10.96	5.94914e-28	1.70049e-26	Down in PBS_Litter
GNJMADOJ_02772	NA	495.554	-2.42353	0.341889	-7.08864	1.35436e-12	9.20646e-12	Down in PBS_Litter
GNJMADOJ_02781	NA	60.9354	-2.08098	0.395518	-5.2614	1.42959e-07	5.30992e-07	Down in PBS_Litter
GNJMADOJ_02789	NA	409044	-3.87392	0.926508	-4.18121	2.89963e-05	7.88193e-05	Down in PBS_Litter
GNJMADOJ_02815	NA	3011.49	-2.46582	0.351903	-7.0071	2.43303e-12	1.60874e-11	Down in PBS_Litter
GNJMADOJ_02906	NA	3194.72	-2.03594	0.490039	-4.15464	3.25795e-05	8.74741e-05	Down in PBS_Litter
GNJMADOJ_02948	NA	238713	-3.66523	0.46698	-7.8488	4.20044e-15	3.93695e-14	Down in PBS_Litter
GNJMADOJ_02987	NA	5141.93	-2.05721	0.245153	-8.39155	4.79781e-17	5.32036e-16	Down in PBS_Litter
GNJMADOJ_03060	NA	8632.1	-2.3458	0.400331	-5.85966	4.63817e-09	2.09058e-08	Down in PBS_Litter
GNJMADOJ_03444	NA	7723.83	-2.03185	0.280263	-7.2498	4.17377e-13	3.03919e-12	Down in PBS_Litter
GNJMADOJ_03451	NA	2849.74	-2.62467	0.362707	-7.23633	4.60989e-13	3.33565e-12	Down in PBS_Litter
GNJMADOJ_03768	NA	2307.06	-3.28499	0.341864	-9.60907	7.32102e-22	1.24783e-20	Down in PBS_Litter
GNJMADOJ_03849	NA	2506.94	-5.2057	0.469879	-11.0788	1.58983e-28	4.87761e-27	Down in PBS_Litter
GNJMADOJ_03886	NA	2489.84	-2.40633	0.265347	-9.06862	1.20539e-19	1.70159e-18	Down in PBS_Litter
GNJMADOJ_03936	NA	577.678	-2.29531	0.436392	-5.25973	1.44264e-07	5.35407e-07	Down in PBS_Litter
GNJMADOJ_03937	NA	4259.75	-2.17476	0.42377	-5.13195	2.86763e-07	1.02699e-06	Down in PBS_Litter
GNJMADOJ_03950	NA	3148.74	-2.0509	0.428913	-4.78162	1.73891e-06	5.55725e-06	Down in PBS_Litter
GNJMADOJ_03951	NA	6257.64	-2.03537	0.451304	-4.50997	6.4837e-06	1.93126e-05	Down in PBS_Litter
GNJMADOJ_03994	NA	198.176	-2.01206	0.315622	-6.37491	1.83066e-10	9.88813e-10	Down in PBS_Litter
GNJMADOJ_03995	NA	355.729	-2.37852	0.323021	-7.36337	1.79319e-13	1.37081e-12	Down in PBS_Litter
GNJMADOJ_03996	NA	79.9046	-2.66483	0.388947	-6.85141	7.31238e-12	4.59094e-11	Down in PBS_Litter
GNJMADOJ_03997	NA	112.827	-2.43512	0.452984	-5.37572	7.62752e-08	2.93249e-07	Down in PBS_Litter
GNJMADOJ_03998	NA	104.92	-2.82902	0.357852	-7.90555	2.66758e-15	2.55222e-14	Down in PBS_Litter
GNJMADOJ_04030	NA	8245.08	-2.35095	0.420511	-5.59069	2.26166e-08	9.27642e-08	Down in PBS_Litter
GNJMADOJ_04046	NA	10058.3	-5.822	0.417085	-13.9588	2.7814e-44	1.96923e-42	Down in PBS_Litter
GNJMADOJ_04084	NA	6594.19	-3.40038	0.278281	-12.2192	2.45395e-34	9.82008e-33	Down in PBS_Litter
GNJMADOJ_04157	NA	4003.88	-2.15832	0.310538	-6.95027	3.64577e-12	2.36641e-11	Down in PBS_Litter
GNJMADOJ_04305	NA	35.2743	-3.99646	0.474025	-8.4309	3.43008e-17	3.84068e-16	Down in PBS_Litter
GNJMADOJ_04395	NA	178.526	-3.96586	0.393711	-10.073	7.27047e-24	1.50039e-22	Down in PBS_Litter
GNJMADOJ_04396	NA	32.64	-2.82578	0.499465	-5.65762	1.53488e-08	6.43895e-08	Down in PBS_Litter
GNJMADOJ_04414	NA	69.3792	-2.06378	0.599797	-3.44081	0.000579984	0.00126377	Down in PBS_Litter
GNJMADOJ_04498	NA	361.819	-2.17434	0.271447	-8.01016	1.14557e-15	1.12648e-14	Down in PBS_Litter
GNJMADOJ_03117	nagB_2	9896.98	-2.18515	0.243413	-8.97712	2.77941e-19	3.78427e-18	Down in PBS_Litter
GNJMADOJ_03116	nagE	28237.3	-2.93699	0.337506	-8.70205	3.25956e-18	4.00013e-17	Down in PBS_Litter
GNJMADOJ_03763	nhaA	9300.28	-2.81352	0.321919	-8.73982	2.33477e-18	2.90395e-17	Down in PBS_Litter
GNJMADOJ_03762	nhaR	1793.1	-2.3455	0.307437	-7.62919	2.36225e-14	2.02819e-13	Down in PBS_Litter
GNJMADOJ_01007	nlpD_2	174278	-2.13991	0.346372	-6.17805	6.48982e-10	3.24632e-09	Down in PBS_Litter
GNJMADOJ_01127	nrdE	3775.01	-2.11349	0.422332	-5.00434	5.60547e-07	1.92942e-06	Down in PBS_Litter
GNJMADOJ_01129	nrdH	445.686	-2.88292	0.435363	-6.62187	3.54672e-11	2.08721e-10	Down in PBS_Litter
GNJMADOJ_01128	nrdI	1099.71	-3.07548	0.37376	-8.22849	1.89586e-16	2.00108e-15	Down in PBS_Litter
GNJMADOJ_01402	nupC	11634.5	-3.34414	0.234961	-14.2327	5.74044e-46	4.47755e-44	Down in PBS_Litter
GNJMADOJ_00534	obg	9713.12	-2.66983	0.244265	-10.93	8.28233e-28	2.3528e-26	Down in PBS_Litter
GNJMADOJ_02240	ompC_2	1151.67	-2.57163	0.461863	-5.56796	2.57741e-08	1.05153e-07	Down in PBS_Litter
GNJMADOJ_02852	ompF	9629.82	-2.07704	0.198676	-10.4544	1.39871e-25	3.37009e-24	Down in PBS_Litter
GNJMADOJ_02184	ompN_1	351.382	-2.17623	0.390941	-5.56666	2.59665e-08	1.05844e-07	Down in PBS_Litter
GNJMADOJ_02967	ompX	84004	-2.02529	0.296249	-6.83643	8.11911e-12	5.06289e-11	Down in PBS_Litter
GNJMADOJ_03499	pagN	353.621	-2.24736	0.409929	-5.48232	4.19784e-08	1.65682e-07	Down in PBS_Litter
GNJMADOJ_00626	patA	83038.3	-3.1788	0.469314	-6.7733	1.25878e-11	7.7653e-11	Down in PBS_Litter
GNJMADOJ_02554	pdeD	2876.52	-2.13561	0.320067	-6.67239	2.51674e-11	1.50808e-10	Down in PBS_Litter
GNJMADOJ_01784	pduF	484.113	-2.00917	0.320017	-6.27831	3.42271e-10	1.78586e-09	Down in PBS_Litter
GNJMADOJ_01158	pfeA	1951.16	-2.67935	0.301775	-8.87863	6.76861e-19	8.77441e-18	Down in PBS_Litter
GNJMADOJ_02819	pipB	186.549	-2.33892	0.495951	-4.71602	2.40502e-06	7.59114e-06	Down in PBS_Litter
GNJMADOJ_01156	pipB2	1905.61	-2.91568	0.351855	-8.2866	1.16533e-16	1.24428e-15	Down in PBS_Litter
GNJMADOJ_01424	pla	530.553	-2.44531	0.183541	-13.3229	1.70331e-40	1.01563e-38	Down in PBS_Litter
GNJMADOJ_00727	por_1	3841.59	-3.2949	0.515604	-6.39037	1.65485e-10	9.02323e-10	Down in PBS_Litter
GNJMADOJ_02930	potA_2	1851.26	-2.40032	0.325757	-7.36846	1.72615e-13	1.32617e-12	Down in PBS_Litter
GNJMADOJ_02931	potF	5161.74	-2.9175	0.298251	-9.78204	1.34468e-22	2.46543e-21	Down in PBS_Litter
GNJMADOJ_03449	prpB	2519.96	-5.62935	0.777512	-7.24021	4.48e-13	3.25189e-12	Down in PBS_Litter
GNJMADOJ_03448	prpC	3305.85	-4.77551	0.763713	-6.25302	4.02602e-10	2.0771e-09	Down in PBS_Litter
GNJMADOJ_03447	prpD	2493.97	-4.22169	0.661551	-6.3815	1.7536e-10	9.5391e-10	Down in PBS_Litter
GNJMADOJ_02313	prr	8238.61	-2.97274	0.235223	-12.638	1.30404e-36	5.77036e-35	Down in PBS_Litter
GNJMADOJ_02417	pspA	3921.51	-2.18148	0.296532	-7.35665	1.88579e-13	1.4392e-12	Down in PBS_Litter
GNJMADOJ_02416	pspB	397.015	-2.00602	0.304129	-6.59595	4.22554e-11	2.47089e-10	Down in PBS_Litter
GNJMADOJ_02413	pspE	2207.24	-2.0231	0.31743	-6.37337	1.84916e-10	9.96465e-10	Down in PBS_Litter
GNJMADOJ_02785	putP	4963.98	-2.14994	0.216379	-9.93601	2.9021e-23	5.70746e-22	Down in PBS_Litter
GNJMADOJ_00739	puuB	1169.99	-3.74055	0.448789	-8.33476	7.76588e-17	8.42891e-16	Down in PBS_Litter
GNJMADOJ_04200	qorA	5931.37	-2.21441	0.233729	-9.47426	2.68671e-21	4.3081e-20	Down in PBS_Litter
GNJMADOJ_00981	queE	6654.49	-2.44704	0.246384	-9.9318	3.02739e-23	5.92853e-22	Down in PBS_Litter
GNJMADOJ_04570	rbsA	1595.41	-3.6559	0.189979	-19.2437	1.59389e-82	5.64236e-80	Down in PBS_Litter
GNJMADOJ_04571	rbsD	684.35	-3.54125	0.259896	-13.6256	2.81918e-42	1.82731e-40	Down in PBS_Litter
GNJMADOJ_02102	rcsC_2	4941.68	-2.18387	0.325135	-6.71682	1.85735e-11	1.12913e-10	Down in PBS_Litter
GNJMADOJ_03454	rhaR_6	3141.41	-3.24415	0.273184	-11.8754	1.58943e-32	5.80521e-31	Down in PBS_Litter
GNJMADOJ_03353	rpmE2	124.974	-3.45924	0.460566	-7.51084	5.87474e-14	4.75142e-13	Down in PBS_Litter
GNJMADOJ_00277	rpoH	66791	-2.00756	0.345408	-5.81216	6.16735e-09	2.72381e-08	Down in PBS_Litter
GNJMADOJ_01008	rpoS	168248	-2.21635	0.294496	-7.52589	5.23624e-14	4.28528e-13	Down in PBS_Litter
GNJMADOJ_04282	rsd	2110.1	-2.24406	0.233196	-9.62304	6.39134e-22	1.10161e-20	Down in PBS_Litter
GNJMADOJ_01545	rspA_1	480.518	-2.18232	0.360925	-6.04648	1.48046e-09	7.04557e-09	Down in PBS_Litter
GNJMADOJ_02788	rutR	3025.27	-2.89815	0.253502	-11.4325	2.87789e-30	9.52809e-29	Down in PBS_Litter
GNJMADOJ_01760	sbmC	3646.08	-2.39819	0.230505	-10.4041	2.37507e-25	5.60515e-24	Down in PBS_Litter
GNJMADOJ_03363	sbnA	1300.47	-3.2716	0.453118	-7.2202	5.19126e-13	3.73868e-12	Down in PBS_Litter
GNJMADOJ_02104	sctC_2	202.52	-2.12626	0.475724	-4.46953	7.83902e-06	2.30807e-05	Down in PBS_Litter
GNJMADOJ_00543	secG	12972.9	-3.06629	0.296612	-10.3377	4.75702e-25	1.10009e-23	Down in PBS_Litter
GNJMADOJ_03612	sfsA	8450.06	-3.32938	0.222425	-14.9685	1.17863e-50	1.15406e-48	Down in PBS_Litter
GNJMADOJ_01437	sixA	13882.7	-2.33564	0.187877	-12.4318	1.75708e-35	7.54808e-34	Down in PBS_Litter
GNJMADOJ_02546	slp	2506.09	-2.09088	0.238703	-8.75935	1.96384e-18	2.46255e-17	Down in PBS_Litter
GNJMADOJ_00987	sopD	167.256	-2.68117	0.290971	-9.21458	3.12505e-20	4.69984e-19	Down in PBS_Litter
GNJMADOJ_02879	sopD2	316.127	-3.57637	0.637448	-5.61046	2.01793e-08	8.33617e-08	Down in PBS_Litter
GNJMADOJ_02129	spaP_2	588.013	-3.1516	0.485611	-6.48997	8.58546e-11	4.81833e-10	Down in PBS_Litter
GNJMADOJ_02130	spaQ_2	50.0529	-2.45399	0.564523	-4.34701	1.38004e-05	3.92033e-05	Down in PBS_Litter
GNJMADOJ_01101	srlA	195.964	-3.58432	0.576676	-6.21548	5.11676e-10	2.60272e-09	Down in PBS_Litter
GNJMADOJ_01099	srlB	218.391	-3.49518	0.502635	-6.95372	3.5577e-12	2.31251e-11	Down in PBS_Litter
GNJMADOJ_01098	srlD	648.592	-2.03955	0.334526	-6.09683	1.08195e-09	5.26336e-09	Down in PBS_Litter
GNJMADOJ_01100	srlE	642.375	-2.93312	0.477238	-6.14603	7.94451e-10	3.92281e-09	Down in PBS_Litter
GNJMADOJ_04190	ssb	8542.75	-2.78716	0.229027	-12.1696	4.51522e-34	1.74614e-32	Down in PBS_Litter
GNJMADOJ_02107	sseA_2	273.245	-5.60619	0.428405	-13.0862	3.94875e-39	2.06502e-37	Down in PBS_Litter
GNJMADOJ_02108	sseB	779.305	-4.32358	0.332679	-12.9963	1.28459e-38	6.49636e-37	Down in PBS_Litter
GNJMADOJ_02110	sseC	1237	-3.73738	0.264779	-14.1151	3.0674e-45	2.24066e-43	Down in PBS_Litter
GNJMADOJ_02111	sseD	244.416	-2.49402	0.309311	-8.06313	7.43656e-16	7.48864e-15	Down in PBS_Litter
GNJMADOJ_01531	sseL	516.419	-4.94485	0.636282	-7.77147	7.75824e-15	7.12643e-14	Down in PBS_Litter
GNJMADOJ_00619	sstT	23406.3	-2.14186	0.16367	-13.0865	3.93501e-39	2.06502e-37	Down in PBS_Litter
GNJMADOJ_02748	symE_1	1587.7	-2.50559	0.159568	-15.7023	1.4583e-55	1.76608e-53	Down in PBS_Litter
GNJMADOJ_01150	tctD	1762.99	-3.02849	0.232075	-13.0496	6.38808e-39	3.30314e-37	Down in PBS_Litter
GNJMADOJ_03315	tesA	3876.7	-2.92046	0.331127	-8.81977	1.147e-18	1.47033e-17	Down in PBS_Litter
GNJMADOJ_04283	thiC	4065.45	-2.26591	0.367025	-6.17374	6.66945e-10	3.32894e-09	Down in PBS_Litter
GNJMADOJ_01663	thiD	2301.4	-3.50702	0.332922	-10.534	6.02005e-26	1.50567e-24	Down in PBS_Litter
GNJMADOJ_04284	thiE	563.617	-2.05057	0.460076	-4.45702	8.31075e-06	2.42986e-05	Down in PBS_Litter
GNJMADOJ_04285	thiF	709.455	-2.25626	0.477924	-4.72096	2.34739e-06	7.42454e-06	Down in PBS_Litter
GNJMADOJ_04287	thiG	446.267	-2.10114	0.522788	-4.01911	5.84181e-05	0.000150106	Down in PBS_Litter
GNJMADOJ_04288	thiH	620.853	-2.07574	0.424674	-4.88786	1.01939e-06	3.3653e-06	Down in PBS_Litter
GNJMADOJ_01662	thiM	2680.5	-3.07897	0.216736	-14.2061	8.39691e-46	6.33485e-44	Down in PBS_Litter
GNJMADOJ_04286	thiS	21.4022	-3.14233	0.724299	-4.33844	1.435e-05	4.06142e-05	Down in PBS_Litter
GNJMADOJ_00905	thlA	4906.92	-2.37176	0.234814	-10.1006	5.49281e-24	1.1438e-22	Down in PBS_Litter
GNJMADOJ_00808	traC_1	974.604	-2.22322	0.288691	-7.70104	1.34965e-14	1.19905e-13	Down in PBS_Litter
GNJMADOJ_00287	ugpB	16627.4	-2.37687	0.226407	-10.4982	8.80444e-26	2.16674e-24	Down in PBS_Litter
GNJMADOJ_02663	uvrY	7183.86	-2.00647	0.234345	-8.56201	1.10913e-17	1.30877e-16	Down in PBS_Litter
GNJMADOJ_00726	uxaC	5703.74	-2.6061	0.465829	-5.59454	2.21203e-08	9.08095e-08	Down in PBS_Litter
GNJMADOJ_00728	uxuA	6737.73	-4.41804	0.556443	-7.93979	2.02523e-15	1.96213e-14	Down in PBS_Litter
GNJMADOJ_02746	vgrG1_1	1302.12	-2.89034	0.292008	-9.89813	4.24137e-23	8.16686e-22	Down in PBS_Litter
GNJMADOJ_03232	ybdZ	10.6979	-2.51909	0.826532	-3.04778	0.00230538	0.00455338	Down in PBS_Litter
GNJMADOJ_03169	ybeM	1569.02	-2.34343	0.275079	-8.51912	1.6077e-17	1.86834e-16	Down in PBS_Litter
GNJMADOJ_02991	ybhQ	8025.63	-2.96624	0.299052	-9.91883	3.44761e-23	6.69448e-22	Down in PBS_Litter
GNJMADOJ_02960	ybiU	3319.95	-2.10296	0.171356	-12.2725	1.27338e-34	5.32737e-33	Down in PBS_Litter
GNJMADOJ_02822	yccA	56327.4	-5.20523	0.43608	-11.9364	7.64578e-33	2.86064e-31	Down in PBS_Litter
GNJMADOJ_01856	yceJ	534.642	-2.86842	0.375797	-7.63289	2.29544e-14	1.9745e-13	Down in PBS_Litter
GNJMADOJ_01919	ycfS	2951.21	-2.74128	0.351013	-7.80962	5.73614e-15	5.32212e-14	Down in PBS_Litter
GNJMADOJ_02540	ycgL	3846.9	-2.28713	0.298329	-7.66647	1.768e-14	1.54097e-13	Down in PBS_Litter
GNJMADOJ_02596	yebE	12172.8	-3.33511	0.44316	-7.52573	5.24253e-14	4.28528e-13	Down in PBS_Litter
GNJMADOJ_04179	yfcG_2	12072.4	-2.0729	0.329993	-6.28164	3.35024e-10	1.75791e-09	Down in PBS_Litter
GNJMADOJ_01407	yfeO	8807.43	-2.02519	0.260972	-7.7602	8.47979e-15	7.75825e-14	Down in PBS_Litter
GNJMADOJ_01752	yhaJ_2	11300.8	-2.97171	0.274533	-10.8246	2.63271e-27	7.21174e-26	Down in PBS_Litter
GNJMADOJ_00533	yhbE	4305.93	-2.19064	0.249087	-8.79469	1.43439e-18	1.82855e-17	Down in PBS_Litter
GNJMADOJ_00175	yhcH_1	145.17	-3.87584	0.469193	-8.26064	1.44892e-16	1.53639e-15	Down in PBS_Litter
GNJMADOJ_00301	yhhW	1284.62	-2.53336	0.288771	-8.77289	1.7414e-18	2.20163e-17	Down in PBS_Litter
GNJMADOJ_04266	yjaB	677.988	-2.12068	0.395702	-5.3593	8.35462e-08	3.20667e-07	Down in PBS_Litter
GNJMADOJ_04172	yjcH	1106.45	-2.71298	0.391192	-6.93518	4.05711e-12	2.61863e-11	Down in PBS_Litter
GNJMADOJ_04134	yjiK_2	181.199	-2.29502	0.313079	-7.33049	2.29312e-13	1.73854e-12	Down in PBS_Litter
GNJMADOJ_03352	ykgO	100.043	-4.11984	0.521123	-7.90569	2.66445e-15	2.55222e-14	Down in PBS_Litter
GNJMADOJ_02302	yncE	3108.45	-2.51343	0.278447	-9.02663	1.77037e-19	2.47636e-18	Down in PBS_Litter
GNJMADOJ_02210	ynfD	6685.43	-2.54473	0.271397	-9.3764	6.82618e-21	1.05416e-19	Down in PBS_Litter
GNJMADOJ_02085	ynhG	23792	-2.49282	0.377486	-6.60373	4.00939e-11	2.35047e-10	Down in PBS_Litter
GNJMADOJ_01975	yoaG	274.334	-2.3147	0.416439	-5.5583	2.72411e-08	1.10745e-07	Down in PBS_Litter
GNJMADOJ_01639	yohC	28218.6	-5.05771	0.483193	-10.4673	1.22107e-25	2.95755e-24	Down in PBS_Litter
GNJMADOJ_01637	yohF	4124.79	-2.28433	0.276331	-8.26666	1.37768e-16	1.46761e-15	Down in PBS_Litter
GNJMADOJ_01068	yopJ	2193.48	-3.54356	0.290442	-12.2006	3.08639e-34	1.20369e-32	Down in PBS_Litter
GNJMADOJ_00959	yqcC	272.008	-2.04319	0.254259	-8.03586	9.29238e-16	9.25617e-15	Down in PBS_Litter
GNJMADOJ_00616	yqjC	38633.4	-2.11996	0.363931	-5.82516	5.70564e-09	2.54186e-08	Down in PBS_Litter
GNJMADOJ_00630	yqjH	1714.54	-2.64369	0.425503	-6.2131	5.19496e-10	2.63877e-09	Down in PBS_Litter
GNJMADOJ_02119	yscJ	460.991	-4.68978	0.544939	-8.60608	7.56033e-18	9.03705e-17	Down in PBS_Litter
GNJMADOJ_00865	zapA	40431.9	-3.73906	0.325351	-11.4924	1.44101e-30	4.91226e-29	Down in PBS_Litter
GNJMADOJ_04362	zapB	4745.78	-2.2114	0.192263	-11.502	1.28958e-30	4.42884e-29	Down in PBS_Litter
GNJMADOJ_03334	adk	3563.35	2.42073	0.229509	10.5474	5.2198e-26	1.31265e-24	Up in PBS_Litter
GNJMADOJ_03211	ahpC_1	61950.8	3.85997	0.434245	8.88894	6.16938e-19	8.02019e-18	Up in PBS_Litter
GNJMADOJ_03210	ahpF	16304.3	3.22832	0.321553	10.0398	1.01921e-23	2.06626e-22	Up in PBS_Litter
GNJMADOJ_01134	alaE	6126.48	5.11812	0.188014	27.222	3.56741e-163	1.64172e-159	Up in PBS_Litter
GNJMADOJ_00822	ansB_2	20433.3	2.62292	0.380934	6.8855	5.75858e-12	3.65028e-11	Up in PBS_Litter
GNJMADOJ_04196	aphA	2675.69	2.20253	0.274797	8.01511	1.1004e-15	1.08438e-14	Up in PBS_Litter
GNJMADOJ_03973	arcC1	161.535	2.48351	0.295429	8.40648	4.22493e-17	4.70778e-16	Up in PBS_Litter
GNJMADOJ_00546	argG	6640.57	2.39641	0.411542	5.823	5.78011e-09	2.56757e-08	Up in PBS_Litter
GNJMADOJ_03970	argI	6037.43	2.45701	0.483296	5.08385	3.69853e-07	1.30727e-06	Up in PBS_Litter
GNJMADOJ_02922	artJ_1	9571.07	3.21713	0.417233	7.71063	1.25199e-14	1.1166e-13	Up in PBS_Litter
GNJMADOJ_02920	artQ	1535.58	2.534	0.482023	5.257	1.46424e-07	5.42982e-07	Up in PBS_Litter
GNJMADOJ_04108	aspA	180494	2.02728	0.230736	8.78615	1.54776e-18	1.96762e-17	Up in PBS_Litter
GNJMADOJ_00033	aspT_1	2923.08	2.26203	0.31224	7.24451	4.34002e-13	3.15526e-12	Up in PBS_Litter
GNJMADOJ_01261	asrA	1552.25	4.12192	0.353782	11.651	2.26716e-31	7.90413e-30	Up in PBS_Litter
GNJMADOJ_01260	asrB	1083.31	3.22696	0.308227	10.4694	1.19352e-25	2.90613e-24	Up in PBS_Litter
GNJMADOJ_01259	asrC	2138.21	2.49391	0.279675	8.91718	4.78319e-19	6.36192e-18	Up in PBS_Litter
GNJMADOJ_04586	atpA	34693.8	2.12548	0.408457	5.20368	1.95383e-07	7.15887e-07	Up in PBS_Litter
GNJMADOJ_04588	atpD	21721.7	2.19517	0.370342	5.92742	3.07727e-09	1.40912e-08	Up in PBS_Litter
GNJMADOJ_04583	atpE	5906.95	2.29581	0.354261	6.48055	9.13881e-11	5.11018e-10	Up in PBS_Litter
GNJMADOJ_04587	atpG	18162.6	2.09443	0.397533	5.26856	1.37499e-07	5.12781e-07	Up in PBS_Litter
GNJMADOJ_02279	bdm	1497.35	3.17081	0.414418	7.65124	1.99051e-14	1.71864e-13	Up in PBS_Litter
GNJMADOJ_03869	btsT	6012.24	5.13823	0.309785	16.5864	8.73657e-62	1.43592e-59	Up in PBS_Litter
GNJMADOJ_03272	bvgA	922.425	4.97029	0.425247	11.688	1.46811e-31	5.15744e-30	Up in PBS_Litter
GNJMADOJ_04124	caf1M_2	64.4484	3.72393	0.478345	7.78503	6.96967e-15	6.44065e-14	Up in PBS_Litter
GNJMADOJ_03737	carA	8343.45	3.5623	0.426048	8.36127	6.20469e-17	6.83109e-16	Up in PBS_Litter
GNJMADOJ_03736	carB	17927.9	3.53373	0.585117	6.03936	1.54724e-09	7.34819e-09	Up in PBS_Litter
GNJMADOJ_00991	casC	1283.16	2.09858	0.365773	5.73739	9.61486e-09	4.1547e-08	Up in PBS_Litter
GNJMADOJ_00021	ccmA_1	501.726	4.81149	0.349738	13.7574	4.59734e-43	3.03775e-41	Up in PBS_Litter
GNJMADOJ_00026	ccmF_1	244.734	2.3487	0.37625	6.2424	4.30899e-10	2.20824e-09	Up in PBS_Litter
GNJMADOJ_02634	cheB	937.529	2.859	0.368063	7.76767	7.99424e-15	7.32858e-14	Up in PBS_Litter
GNJMADOJ_02635	cheR	953.662	2.39397	0.332528	7.19931	6.05177e-13	4.32457e-12	Up in PBS_Litter
GNJMADOJ_04175	cidA	318.988	2.31679	0.29866	7.75728	8.67722e-15	7.89181e-14	Up in PBS_Litter
GNJMADOJ_03744	citC_2	309.705	2.49826	0.24394	10.2413	1.29537e-24	2.89382e-23	Up in PBS_Litter
GNJMADOJ_03317	cnoX	5007.66	2.41341	0.412997	5.84365	5.10695e-09	2.2862e-08	Up in PBS_Litter
GNJMADOJ_00501	codB	1656.55	2.66825	0.238135	11.2048	3.86321e-29	1.24325e-27	Up in PBS_Litter
GNJMADOJ_02957	cutD	1612.17	3.28231	0.329237	9.96943	2.07418e-23	4.13219e-22	Up in PBS_Litter
GNJMADOJ_01457	cvpA	2053.6	2.62258	0.325211	8.06425	7.36847e-16	7.43634e-15	Up in PBS_Litter
GNJMADOJ_03071	cydA	85294.4	3.45425	0.282341	12.2343	2.03903e-34	8.3041e-33	Up in PBS_Litter
GNJMADOJ_03070	cydB	60249.3	3.70684	0.257008	14.423	3.70677e-47	3.04617e-45	Up in PBS_Litter
GNJMADOJ_03069	cydX	981.554	3.59981	0.223481	16.1079	2.24458e-58	2.9513e-56	Up in PBS_Litter
GNJMADOJ_02063	dadA_1	714.806	2.26033	0.25046	9.02474	1.80123e-19	2.5119e-18	Up in PBS_Litter
GNJMADOJ_02508	dauA	41234.2	6.06544	0.369844	16.4	1.91283e-60	2.83962e-58	Up in PBS_Litter
GNJMADOJ_04109	dcuA_2	27380.4	4.51506	0.360996	12.5072	6.81517e-36	2.95881e-34	Up in PBS_Litter
GNJMADOJ_04143	dcuB	616.263	3.28258	0.248889	13.1889	1.01673e-39	5.7061e-38	Up in PBS_Litter
GNJMADOJ_01280	dmsA_1	2035.24	3.07006	0.345034	8.89785	5.69414e-19	7.46566e-18	Up in PBS_Litter
GNJMADOJ_02886	dmsA_2	48261.1	6.08639	0.341566	17.8191	5.02689e-71	1.15669e-68	Up in PBS_Litter
GNJMADOJ_04139	dmsA_3	9985.04	4.70237	0.290794	16.1708	8.10494e-59	1.09703e-56	Up in PBS_Litter
GNJMADOJ_01281	dmsB_1	462.718	3.35661	0.376449	8.9165	4.81268e-19	6.38269e-18	Up in PBS_Litter
GNJMADOJ_02207	dmsB_2	435.064	2.70156	0.344058	7.85205	4.09307e-15	3.85201e-14	Up in PBS_Litter
GNJMADOJ_02885	dmsB_4	8644.56	4.85484	0.335135	14.4862	1.48087e-47	1.26203e-45	Up in PBS_Litter
GNJMADOJ_04138	dmsB_5	2332.27	3.75114	0.331592	11.3125	1.13781e-29	3.74014e-28	Up in PBS_Litter
GNJMADOJ_01282	dmsC_1	276.865	2.62427	0.332557	7.89119	2.9933e-15	2.852e-14	Up in PBS_Litter
GNJMADOJ_02884	dmsC_4	9597.05	4.24737	0.308741	13.757	4.62066e-43	3.03775e-41	Up in PBS_Litter
GNJMADOJ_04137	dmsC_5	1845.28	2.49649	0.28619	8.7232	2.70458e-18	3.3343e-17	Up in PBS_Litter
GNJMADOJ_03790	dnaK_2	186681	2.36643	0.381409	6.20443	5.48954e-10	2.77005e-09	Up in PBS_Litter
GNJMADOJ_00253	dtpB	6312.12	4.46564	0.320883	13.9167	5.01292e-44	3.4432e-42	Up in PBS_Litter
GNJMADOJ_01218	eamB	655.496	3.53478	0.319921	11.0489	2.21929e-28	6.63193e-27	Up in PBS_Litter
GNJMADOJ_01555	eco	2657.99	2.60877	0.209858	12.4311	1.77139e-35	7.54808e-34	Up in PBS_Litter
GNJMADOJ_01120	emrA	3643.79	2.44606	0.239988	10.1924	2.1433e-24	4.63074e-23	Up in PBS_Litter
GNJMADOJ_02285	fdnG_1	3636.72	3.12644	0.303193	10.3117	6.23844e-25	1.41425e-23	Up in PBS_Litter
GNJMADOJ_02286	fdnG_2	871.521	2.59844	0.179144	14.5047	1.13081e-47	9.81883e-46	Up in PBS_Litter
GNJMADOJ_00714	fdnH_1	9233.14	5.34866	0.340949	15.6876	1.83927e-55	2.17034e-53	Up in PBS_Litter
GNJMADOJ_04418	fdoG_2	72930.8	2.3053	0.406329	5.67348	1.39928e-08	5.90238e-08	Up in PBS_Litter
GNJMADOJ_04419	fdoH	12250.3	2.46546	0.378954	6.50596	7.72008e-11	4.35924e-10	Up in PBS_Litter
GNJMADOJ_04420	fdoI	6711.68	2.68781	0.35379	7.59718	3.02645e-14	2.56969e-13	Up in PBS_Litter
GNJMADOJ_02303	fecA	9162.17	2.67568	0.343828	7.78203	7.13711e-15	6.569e-14	Up in PBS_Litter
GNJMADOJ_03277	fimA_2	4842.04	7.48296	0.416476	17.9673	3.51374e-72	8.98346e-70	Up in PBS_Litter
GNJMADOJ_03278	fimA_3	28798.5	7.1984	0.488214	14.7443	3.34541e-49	3.14195e-47	Up in PBS_Litter
GNJMADOJ_00449	fis	1362.85	2.49814	0.33296	7.50281	6.2465e-14	5.01682e-13	Up in PBS_Litter
GNJMADOJ_01872	flgB	192.987	2.55943	0.360607	7.09758	1.26961e-12	8.69456e-12	Up in PBS_Litter
GNJMADOJ_01873	flgC	156.716	3.79361	0.590071	6.42907	1.28388e-10	7.09291e-10	Up in PBS_Litter
GNJMADOJ_01874	flgD	621.226	3.95443	0.618732	6.39119	1.64599e-10	8.98559e-10	Up in PBS_Litter
GNJMADOJ_01875	flgE	2445.67	4.15718	0.598618	6.94462	3.79477e-12	2.45965e-11	Up in PBS_Litter
GNJMADOJ_01876	flgF	642.888	3.90346	0.615461	6.34233	2.26313e-10	1.20404e-09	Up in PBS_Litter
GNJMADOJ_01877	flgG	663.835	3.92787	0.581126	6.75907	1.38877e-11	8.52148e-11	Up in PBS_Litter
GNJMADOJ_01878	flgH	271.53	2.86551	0.500598	5.72417	1.0394e-08	4.48296e-08	Up in PBS_Litter
GNJMADOJ_01879	flgI	489.408	2.01505	0.331636	6.07608	1.23152e-09	5.92212e-09	Up in PBS_Litter
GNJMADOJ_01881	flgK	2146.53	2.66668	0.411836	6.4751	9.47493e-11	5.2725e-10	Up in PBS_Litter
GNJMADOJ_02671	fliA	1263.79	4.72125	0.497139	9.49684	2.16362e-21	3.49368e-20	Up in PBS_Litter
GNJMADOJ_02673	fliC	33151.3	3.37719	0.522603	6.46224	1.03161e-10	5.72674e-10	Up in PBS_Litter
GNJMADOJ_02674	fliD	3153.21	3.69534	0.477328	7.74172	9.80782e-15	8.88496e-14	Up in PBS_Litter
GNJMADOJ_02682	fliE	157.378	2.24651	0.537964	4.17595	2.9674e-05	8.04711e-05	Up in PBS_Litter
GNJMADOJ_02683	fliF	723.461	2.5357	0.408285	6.21063	5.27733e-10	2.67415e-09	Up in PBS_Litter
GNJMADOJ_02684	fliG	346.283	2.07128	0.311299	6.65365	2.85915e-11	1.70218e-10	Up in PBS_Litter
GNJMADOJ_02685	fliH	337.333	2.31563	0.355818	6.50791	7.62017e-11	4.30811e-10	Up in PBS_Litter
GNJMADOJ_02686	fliI	316.17	2.8896	0.413523	6.98777	2.79291e-12	1.83091e-11	Up in PBS_Litter
GNJMADOJ_02687	fliJ	150.001	2.25502	0.418088	5.39364	6.9043e-08	2.66333e-07	Up in PBS_Litter
GNJMADOJ_02688	fliK	664.941	2.75679	0.376359	7.32489	2.39092e-13	1.80377e-12	Up in PBS_Litter
GNJMADOJ_02690	fliM	546.054	2.57605	0.367871	7.00259	2.51271e-12	1.65666e-11	Up in PBS_Litter
GNJMADOJ_02691	fliN	119	2.09062	0.392303	5.32909	9.8704e-08	3.76335e-07	Up in PBS_Litter
GNJMADOJ_02692	fliO	90.7478	2.12507	0.423787	5.01449	5.3175e-07	1.83442e-06	Up in PBS_Litter
GNJMADOJ_02675	fliS	343.773	2.22857	0.460538	4.83905	1.30461e-06	4.23844e-06	Up in PBS_Litter
GNJMADOJ_02676	fliT	277.341	2.21206	0.439364	5.0347	4.78595e-07	1.66226e-06	Up in PBS_Litter
GNJMADOJ_02670	fliZ	568.354	3.36191	0.452523	7.42925	1.09216e-13	8.57696e-13	Up in PBS_Litter
GNJMADOJ_04093	frdA	39803.9	3.12102	0.2249	13.8773	8.69e-44	5.88108e-42	Up in PBS_Litter
GNJMADOJ_04094	frdB	18260.5	3.46269	0.282465	12.2588	1.50661e-34	6.24634e-33	Up in PBS_Litter
GNJMADOJ_04095	frdC	4546.51	3.29559	0.283585	11.6212	3.21706e-31	1.11315e-29	Up in PBS_Litter
GNJMADOJ_04096	frdD	4715.96	3.21586	0.241451	13.3189	1.79789e-40	1.04733e-38	Up in PBS_Litter
GNJMADOJ_02648	ftnA_1	2793.33	2.17373	0.22381	9.71237	2.67042e-22	4.76329e-21	Up in PBS_Litter
GNJMADOJ_02651	ftnA_2	3435.25	2.94262	0.273945	10.7416	6.48799e-27	1.73591e-25	Up in PBS_Litter
GNJMADOJ_04144	fumB_2	1754.89	3.01929	0.247207	12.2136	2.6291e-34	1.03411e-32	Up in PBS_Litter
GNJMADOJ_00871	gcvH	4425.26	3.28746	0.302625	10.8632	1.72663e-27	4.80679e-26	Up in PBS_Litter
GNJMADOJ_00872	gcvP	28496.5	3.33847	0.362576	9.20765	3.3334e-20	4.99685e-19	Up in PBS_Litter
GNJMADOJ_00870	gcvT	12531.7	3.28546	0.33598	9.77874	1.38926e-22	2.53705e-21	Up in PBS_Litter
GNJMADOJ_00657	glgS	3194.13	4.51915	0.340527	13.2711	3.40748e-40	1.93596e-38	Up in PBS_Litter
GNJMADOJ_02273	glgX_2	21278.5	3.54141	0.641533	5.52023	3.38551e-08	1.35597e-07	Up in PBS_Litter
GNJMADOJ_04448	glnA	28199	2.84938	0.372077	7.65805	1.88778e-14	1.633e-13	Up in PBS_Litter
GNJMADOJ_01536	glpQ	1892.24	2.04857	0.316064	6.48152	9.0805e-11	5.08375e-10	Up in PBS_Litter
GNJMADOJ_01535	glpT	2025.92	2.23792	0.278233	8.04334	8.74211e-16	8.74591e-15	Up in PBS_Litter
GNJMADOJ_04365	glpX	1499.1	2.33449	0.309072	7.55322	4.24638e-14	3.54019e-13	Up in PBS_Litter
GNJMADOJ_01217	grcA	35417.8	3.47413	0.424414	8.18571	2.70706e-16	2.81217e-15	Up in PBS_Litter
GNJMADOJ_04104	groL	128519	2.63601	0.247558	10.6481	1.78018e-26	4.55133e-25	Up in PBS_Litter
GNJMADOJ_04105	groS	22403.6	2.67304	0.310579	8.60662	7.52466e-18	9.01783e-17	Up in PBS_Litter
GNJMADOJ_02936	grxA	2828.8	2.56048	0.305361	8.38509	5.06886e-17	5.60743e-16	Up in PBS_Litter
GNJMADOJ_01300	guaA	15400.4	2.58073	0.349378	7.38664	1.50585e-13	1.16862e-12	Up in PBS_Litter
GNJMADOJ_01299	guaB	15649.7	2.58544	0.343923	7.51751	5.58288e-14	4.54733e-13	Up in PBS_Litter
GNJMADOJ_03664	guaC	3472.01	2.15221	0.285429	7.54025	4.69086e-14	3.8687e-13	Up in PBS_Litter
GNJMADOJ_02909	hcp	1018.18	2.34279	0.367268	6.37896	1.78296e-10	9.67591e-10	Up in PBS_Litter
GNJMADOJ_00736	hcp1_1	193.311	2.74755	0.341818	8.03806	9.12709e-16	9.11125e-15	Up in PBS_Litter
GNJMADOJ_03877	hsdS	455.047	2.02904	0.255174	7.95162	1.84084e-15	1.79102e-14	Up in PBS_Litter
GNJMADOJ_03335	htpG_1	25995.5	3.46102	0.39073	8.85783	8.15907e-19	1.05177e-17	Up in PBS_Litter
GNJMADOJ_02513	hyaA	589.877	3.70716	0.343921	10.7791	4.32026e-27	1.16952e-25	Up in PBS_Litter
GNJMADOJ_02514	hyaB_2	824.283	2.78924	0.249798	11.166	5.98127e-29	1.89833e-27	Up in PBS_Litter
GNJMADOJ_02515	hyaC_2	284.582	2.29384	0.243192	9.43222	4.01508e-21	6.32787e-20	Up in PBS_Litter
GNJMADOJ_00715	hybB	5198.91	4.98863	0.350673	14.2258	6.33352e-46	4.85781e-44	Up in PBS_Litter
GNJMADOJ_00716	hybC	22657.7	3.31779	0.319581	10.3817	3.00459e-25	7.05466e-24	Up in PBS_Litter
GNJMADOJ_00717	hybD	4027.85	2.98129	0.304615	9.78706	1.27957e-22	2.36489e-21	Up in PBS_Litter
GNJMADOJ_00718	hybE	1326.73	3.85136	0.335626	11.4751	1.75893e-30	5.90846e-29	Up in PBS_Litter
GNJMADOJ_00719	hybF_1	969.036	3.77597	0.375684	10.0509	9.10111e-24	1.85732e-22	Up in PBS_Litter
GNJMADOJ_00720	hybG	318.282	3.90321	0.332542	11.7375	8.1887e-32	2.8988e-30	Up in PBS_Litter
GNJMADOJ_00713	hybO	24202.3	5.03155	0.324863	15.4882	4.16562e-54	4.56433e-52	Up in PBS_Litter
GNJMADOJ_01081	hyfA_2	67.6623	2.3336	0.42325	5.51352	3.51721e-08	1.40505e-07	Up in PBS_Litter
GNJMADOJ_01079	hypA	470.148	3.58779	0.336526	10.6613	1.54464e-26	3.9935e-25	Up in PBS_Litter
GNJMADOJ_01078	hypB	13023	4.18591	0.239843	17.4527	3.28208e-68	6.56702e-66	Up in PBS_Litter
GNJMADOJ_01077	hypC	1270.77	3.82933	0.230408	16.6198	5.00725e-62	8.53457e-60	Up in PBS_Litter
GNJMADOJ_01076	hypD	7496.89	3.5876	0.198046	18.1149	2.42913e-73	6.5758e-71	Up in PBS_Litter
GNJMADOJ_01075	hypE	4855.95	2.89139	0.171182	16.8907	5.26646e-64	9.32164e-62	Up in PBS_Litter
GNJMADOJ_00031	ibpA_1	142779	4.5427	0.479856	9.46678	2.88601e-21	4.6116e-20	Up in PBS_Litter
GNJMADOJ_00032	ibpB	220926	3.5958	0.547496	6.56773	5.10893e-11	2.94998e-10	Up in PBS_Litter
GNJMADOJ_03956	idnD	379.843	2.43698	0.300923	8.09835	5.57101e-16	5.68465e-15	Up in PBS_Litter
GNJMADOJ_03957	idnO	279.756	2.03929	0.279558	7.29467	2.99384e-13	2.22343e-12	Up in PBS_Litter
GNJMADOJ_04545	ilvC	6123.33	3.6807	0.286204	12.8604	7.51807e-38	3.60398e-36	Up in PBS_Litter
GNJMADOJ_04012	iolE	989.921	4.71897	1.04858	4.50033	6.78468e-06	2.01439e-05	Up in PBS_Litter
GNJMADOJ_04011	iolG_2	3452.94	2.73577	0.878142	3.1154	0.00183693	0.00368508	Up in PBS_Litter
GNJMADOJ_02506	ispE	6010.1	2.53558	0.337556	7.51158	5.8416e-14	4.74128e-13	Up in PBS_Litter
GNJMADOJ_04343	katG	23034.2	2.6221	0.305997	8.56904	1.04354e-17	1.23454e-16	Up in PBS_Litter
GNJMADOJ_04310	kdgT_3	154.108	2.4286	0.490543	4.95083	7.3899e-07	2.49511e-06	Up in PBS_Litter
GNJMADOJ_03165	lipB	1828.92	2.12759	0.329762	6.45189	1.10461e-10	6.12461e-10	Up in PBS_Litter
GNJMADOJ_00149	lldD	7615.98	3.90371	0.314129	12.4271	1.86329e-35	7.86683e-34	Up in PBS_Litter
GNJMADOJ_00150	lldR_1	2415.12	2.15799	0.330878	6.522	6.93742e-11	3.93177e-10	Up in PBS_Litter
GNJMADOJ_00210	malR	442.515	3.16648	0.322612	9.81514	9.68993e-23	1.81273e-21	Up in PBS_Litter
GNJMADOJ_02230	marA_1	11868.4	3.95339	0.378436	10.4466	1.51819e-25	3.63891e-24	Up in PBS_Litter
GNJMADOJ_03238	marA_2	404.403	2.1789	0.266971	8.16154	3.30774e-16	3.41305e-15	Up in PBS_Litter
GNJMADOJ_02231	marR	10412.7	3.14678	0.349313	9.00847	2.08945e-19	2.88759e-18	Up in PBS_Litter
GNJMADOJ_00838	metK	4111.57	2.4724	0.24287	10.1799	2.4373e-24	5.20023e-23	Up in PBS_Litter
GNJMADOJ_02560	mntP	891.314	3.44181	0.377677	9.11311	8.00569e-20	1.15856e-18	Up in PBS_Litter
GNJMADOJ_02640	motA	490.539	3.08877	0.382257	8.08035	6.45828e-16	6.54647e-15	Up in PBS_Litter
GNJMADOJ_02639	motB	650.44	2.36189	0.356051	6.63356	3.27689e-11	1.93585e-10	Up in PBS_Litter
GNJMADOJ_01121	mprA	4121.44	2.30455	0.26662	8.6436	5.4471e-18	6.56219e-17	Up in PBS_Litter
GNJMADOJ_00020	NA	2673.32	5.46662	0.296376	18.4449	5.73092e-76	1.75825e-73	Up in PBS_Litter
GNJMADOJ_00155	NA	4027.91	3.07001	0.297702	10.3124	6.19409e-25	1.41115e-23	Up in PBS_Litter
GNJMADOJ_00240	NA	2032.01	3.01909	0.269375	11.2077	3.73623e-29	1.21085e-27	Up in PBS_Litter
GNJMADOJ_00258	NA	2809.29	2.53417	0.180798	14.0166	1.23429e-44	8.8753e-43	Up in PBS_Litter
GNJMADOJ_00367	NA	2799.16	2.30716	0.404419	5.70487	1.16431e-08	4.98895e-08	Up in PBS_Litter
GNJMADOJ_00436	NA	2063.76	8.63211	0.915457	9.42929	4.12863e-21	6.46257e-20	Up in PBS_Litter
GNJMADOJ_00438	NA	10249.8	3.26317	1.22911	2.65492	0.00793277	0.0141939	Up in PBS_Litter
GNJMADOJ_00439	NA	1.29543	4.21161	1.744	2.41491	0.0157389	0.0265313	Up in PBS_Litter
GNJMADOJ_00441	NA	21.2007	2.6677	0.954302	2.79545	0.00518274	0.00959027	Up in PBS_Litter
GNJMADOJ_00472	NA	15960.7	2.036	0.447546	4.54925	5.38381e-06	1.61937e-05	Up in PBS_Litter
GNJMADOJ_00473	NA	9058.2	3.7771	0.451834	8.35948	6.29978e-17	6.91924e-16	Up in PBS_Litter
GNJMADOJ_00547	NA	296.328	2.55213	0.424361	6.01405	1.80945e-09	8.52314e-09	Up in PBS_Litter
GNJMADOJ_00559	NA	1653.24	2.99692	0.278002	10.7802	4.26862e-27	1.16238e-25	Up in PBS_Litter
GNJMADOJ_00598	NA	654533	5.35742	0.37075	14.4502	2.49885e-47	2.09086e-45	Up in PBS_Litter
GNJMADOJ_00708	NA	67.4381	2.04468	0.372601	5.48758	4.07488e-08	1.61243e-07	Up in PBS_Litter
GNJMADOJ_00721	NA	451.709	2.05946	0.333907	6.16776	6.92652e-10	3.44656e-09	Up in PBS_Litter
GNJMADOJ_00800	NA	146.036	3.19282	0.561237	5.68889	1.27866e-08	5.43141e-08	Up in PBS_Litter
GNJMADOJ_00812	NA	245.337	2.33818	0.430241	5.43458	5.49241e-08	2.13661e-07	Up in PBS_Litter
GNJMADOJ_00813	NA	1057.21	2.94138	0.399289	7.36655	1.75096e-13	1.34075e-12	Up in PBS_Litter
GNJMADOJ_00839	NA	251.939	2.21021	0.294066	7.51602	5.6471e-14	4.59151e-13	Up in PBS_Litter
GNJMADOJ_00853	NA	179.735	2.55328	0.349998	7.29514	2.98355e-13	2.22173e-12	Up in PBS_Litter
GNJMADOJ_00854	NA	363.364	2.57221	0.266297	9.6592	4.49381e-22	7.83352e-21	Up in PBS_Litter
GNJMADOJ_00992	NA	842.211	2.01304	0.366954	5.48582	4.11565e-08	1.62717e-07	Up in PBS_Litter
GNJMADOJ_01022	NA	22.3511	2.12519	0.431085	4.92986	8.22892e-07	2.75214e-06	Up in PBS_Litter
GNJMADOJ_01031	NA	55.2608	2.31991	0.594487	3.90238	9.52518e-05	0.000236307	Up in PBS_Litter
GNJMADOJ_01041	NA	280.531	2.25006	0.501341	4.48808	7.18684e-06	2.12967e-05	Up in PBS_Litter
GNJMADOJ_01053	NA	15.4341	2.81032	0.802009	3.5041	0.000458157	0.00101514	Up in PBS_Litter
GNJMADOJ_01113	NA	306.275	2.28432	0.452961	5.04308	4.58094e-07	1.59668e-06	Up in PBS_Litter
GNJMADOJ_01133	NA	698.693	3.39567	0.284605	11.9312	8.14402e-33	3.02248e-31	Up in PBS_Litter
GNJMADOJ_01185	NA	774.883	3.02702	0.490782	6.16773	6.92757e-10	3.44656e-09	Up in PBS_Litter
GNJMADOJ_01204	NA	9414.42	7.12178	0.85606	8.31925	8.85197e-17	9.54022e-16	Up in PBS_Litter
GNJMADOJ_01206	NA	14262.2	3.48523	1.0495	3.32086	0.0008974	0.00188749	Up in PBS_Litter
GNJMADOJ_01335	NA	2003.87	2.12307	0.242718	8.74706	2.18985e-18	2.73108e-17	Up in PBS_Litter
GNJMADOJ_01373	NA	828.18	2.52581	0.296338	8.52342	1.54907e-17	1.80934e-16	Up in PBS_Litter
GNJMADOJ_01397	NA	680.838	2.54318	0.277878	9.15215	5.58113e-20	8.15376e-19	Up in PBS_Litter
GNJMADOJ_01398	NA	923.158	2.12781	0.312294	6.8135	9.52547e-12	5.89989e-11	Up in PBS_Litter
GNJMADOJ_01426	NA	346.454	2.54405	0.501954	5.06829	4.01411e-07	1.40907e-06	Up in PBS_Litter
GNJMADOJ_01427	NA	142.235	2.16716	0.478058	4.53325	5.8082e-06	1.7436e-05	Up in PBS_Litter
GNJMADOJ_01481	NA	611.472	2.20271	0.171049	12.8777	6.01225e-38	2.94344e-36	Up in PBS_Litter
GNJMADOJ_01539	NA	60.0575	2.66478	0.318633	8.36316	6.10607e-17	6.73864e-16	Up in PBS_Litter
GNJMADOJ_01656	NA	1701.56	2.41025	0.393118	6.13112	8.72608e-10	4.28574e-09	Up in PBS_Litter
GNJMADOJ_01818	NA	130.036	2.17206	0.304826	7.12559	1.03635e-12	7.16109e-12	Up in PBS_Litter
GNJMADOJ_01976	NA	1715.65	3.08198	0.302755	10.1798	2.44079e-24	5.20023e-23	Up in PBS_Litter
GNJMADOJ_02077	NA	5401.97	2.85387	0.288101	9.90582	3.92732e-23	7.59392e-22	Up in PBS_Litter
GNJMADOJ_02229	NA	6926.3	3.38045	0.394087	8.57793	9.65924e-18	1.14567e-16	Up in PBS_Litter
GNJMADOJ_02239	NA	315.33	2.15461	0.357615	6.02494	1.69171e-09	7.99308e-09	Up in PBS_Litter
GNJMADOJ_02289	NA	464.058	2.84523	0.352022	8.08253	6.3438e-16	6.44463e-15	Up in PBS_Litter
GNJMADOJ_02309	NA	622.607	2.20171	0.332052	6.63062	3.34272e-11	1.97221e-10	Up in PBS_Litter
GNJMADOJ_02459	NA	102033	3.15564	0.742461	4.25025	2.13532e-05	5.91616e-05	Up in PBS_Litter
GNJMADOJ_02509	NA	28978.1	5.31324	0.442119	12.0177	2.86973e-33	1.09145e-31	Up in PBS_Litter
GNJMADOJ_02652	NA	136.082	2.7991	0.395967	7.06902	1.56032e-12	1.05133e-11	Up in PBS_Litter
GNJMADOJ_02689	NA	363.324	2.94207	0.419311	7.01643	2.27602e-12	1.50926e-11	Up in PBS_Litter
GNJMADOJ_02816	NA	1674.46	2.30576	0.49634	4.64552	3.39225e-06	1.04914e-05	Up in PBS_Litter
GNJMADOJ_03068	NA	2024.14	3.02543	0.149568	20.2278	5.57603e-91	2.33281e-88	Up in PBS_Litter
GNJMADOJ_03093	NA	1419.94	2.07352	0.458825	4.51921	6.20715e-06	1.85609e-05	Up in PBS_Litter
GNJMADOJ_03099	NA	1039.96	6.0067	0.387713	15.4926	3.88991e-54	4.36619e-52	Up in PBS_Litter
GNJMADOJ_03265	NA	649.291	2.63186	0.370177	7.10974	1.1626e-12	8.00942e-12	Up in PBS_Litter
GNJMADOJ_03270	NA	840.273	2.94044	0.477063	6.16362	7.11009e-10	3.52593e-09	Up in PBS_Litter
GNJMADOJ_03282	NA	158.78	2.29803	0.233714	9.83269	8.14132e-23	1.53551e-21	Up in PBS_Litter
GNJMADOJ_03457	NA	21841.4	2.11147	0.613954	3.43913	0.000583585	0.00127041	Up in PBS_Litter
GNJMADOJ_03534	NA	275.155	2.66738	0.379845	7.02228	2.18275e-12	1.45159e-11	Up in PBS_Litter
GNJMADOJ_03552	NA	19.5157	2.44867	1.01523	2.41195	0.0158675	0.0267089	Up in PBS_Litter
GNJMADOJ_03555	NA	14.6994	2.22827	0.538959	4.13441	3.55875e-05	9.48862e-05	Up in PBS_Litter
GNJMADOJ_03556	NA	79.4816	5.70417	1.17353	4.86071	1.16968e-06	3.82579e-06	Up in PBS_Litter
GNJMADOJ_03628	NA	297.301	2.87207	0.338043	8.49617	1.95941e-17	2.26563e-16	Up in PBS_Litter
GNJMADOJ_03735	NA	2150.66	2.46694	0.435804	5.66067	1.50786e-08	6.33713e-08	Up in PBS_Litter
GNJMADOJ_03786	NA	12.9141	2.80731	0.732994	3.82991	0.000128188	0.000312067	Up in PBS_Litter
GNJMADOJ_03787	NA	6.11899	2.33051	1.00069	2.3289	0.0198644	0.0328598	Up in PBS_Litter
GNJMADOJ_03891	NA	1305.83	2.03059	0.235454	8.62417	6.45614e-18	7.75748e-17	Up in PBS_Litter
GNJMADOJ_03903	NA	69.3565	2.36745	0.592206	3.99767	6.39679e-05	0.000163454	Up in PBS_Litter
GNJMADOJ_03908	NA	3402.18	2.28113	0.320953	7.10735	1.18295e-12	8.13743e-12	Up in PBS_Litter
GNJMADOJ_03926	NA	72.6468	3.03083	0.476786	6.3568	2.05994e-10	1.10231e-09	Up in PBS_Litter
GNJMADOJ_03927	NA	660.189	3.58747	0.236999	15.1371	9.22402e-52	9.43309e-50	Up in PBS_Litter
GNJMADOJ_03977	NA	15.6959	2.3715	0.610337	3.88556	0.000102095	0.000251926	Up in PBS_Litter
GNJMADOJ_04120	NA	553.211	2.90723	0.334659	8.68715	3.71657e-18	4.52478e-17	Up in PBS_Litter
GNJMADOJ_04121	NA	232.748	2.89498	0.387051	7.47958	7.45586e-14	5.91584e-13	Up in PBS_Litter
GNJMADOJ_04125	NA	26.7027	3.36084	0.729024	4.61006	4.02557e-06	1.23094e-05	Up in PBS_Litter
GNJMADOJ_04142	NA	48.9657	4.22449	0.725342	5.82413	5.74099e-09	2.55513e-08	Up in PBS_Litter
GNJMADOJ_04167	NA	190.676	2.80001	0.470978	5.94511	2.76278e-09	1.27398e-08	Up in PBS_Litter
GNJMADOJ_04183	NA	1441.57	2.52204	0.537563	4.69162	2.71048e-06	8.49123e-06	Up in PBS_Litter
GNJMADOJ_04203	NA	2523.99	2.62684	0.340233	7.72071	1.15687e-14	1.04186e-13	Up in PBS_Litter
GNJMADOJ_04224	NA	134.594	2.13608	0.334475	6.38636	1.69879e-10	9.2519e-10	Up in PBS_Litter
GNJMADOJ_04268	NA	10687.7	4.32321	0.89389	4.8364	1.32214e-06	4.28786e-06	Up in PBS_Litter
GNJMADOJ_04269	NA	14.5974	3.20667	0.756553	4.23852	2.24994e-05	6.20756e-05	Up in PBS_Litter
GNJMADOJ_04270	NA	488.468	9.52643	1.79306	5.31295	1.07863e-07	4.08548e-07	Up in PBS_Litter
GNJMADOJ_04303	NA	286.309	2.3385	0.402745	5.8064	6.38286e-09	2.81629e-08	Up in PBS_Litter
GNJMADOJ_04313	NA	90.5018	2.09967	0.566802	3.70442	0.000211878	0.000495206	Up in PBS_Litter
GNJMADOJ_04317	NA	2347.51	6.89692	1.76213	3.91398	9.07875e-05	0.000226207	Up in PBS_Litter
GNJMADOJ_04320	NA	619.433	7.6959	0.968712	7.94447	1.9502e-15	1.89343e-14	Up in PBS_Litter
GNJMADOJ_04464	NA	917.483	7.57986	1.15041	6.58883	4.43305e-11	2.57913e-10	Up in PBS_Litter
GNJMADOJ_04518	NA	19.7287	2.68781	0.605345	4.44014	8.99015e-06	2.62184e-05	Up in PBS_Litter
GNJMADOJ_04561	NA	23038	6.70699	0.822605	8.15336	3.53959e-16	3.64411e-15	Up in PBS_Litter
GNJMADOJ_04562	NA	116.606	3.06256	0.301233	10.1668	2.7903e-24	5.86346e-23	Up in PBS_Litter
GNJMADOJ_04563	NA	58.8219	2.66127	1.00088	2.65892	0.00783913	0.0140372	Up in PBS_Litter
GNJMADOJ_04609	NA	4016.37	2.10853	0.319172	6.60624	3.94213e-11	2.31572e-10	Up in PBS_Litter
GNJMADOJ_00360	nasD	856.972	2.36734	0.19368	12.2229	2.34505e-34	9.4666e-33	Up in PBS_Litter
GNJMADOJ_01541	nrdA	11796.5	2.50083	0.195058	12.821	1.25107e-37	5.93549e-36	Up in PBS_Litter
GNJMADOJ_01540	nrdB	4878.66	2.51064	0.198514	12.6472	1.1593e-36	5.17969e-35	Up in PBS_Litter
GNJMADOJ_03986	nrdD	15284	4.1795	0.254902	16.3965	2.02522e-60	2.91252e-58	Up in PBS_Litter
GNJMADOJ_04170	nrfA	1362.49	4.28006	0.419323	10.2071	1.8435e-24	4.02076e-23	Up in PBS_Litter
GNJMADOJ_04169	nrfB	305.722	3.08199	0.413394	7.45533	8.96399e-14	7.08802e-13	Up in PBS_Litter
GNJMADOJ_01494	nuoE	6309.51	2.05922	0.274606	7.4988	6.44026e-14	5.16343e-13	Up in PBS_Litter
GNJMADOJ_01495	nuoF	15975.4	2.53988	0.278624	9.11579	7.8096e-20	1.13375e-18	Up in PBS_Litter
GNJMADOJ_01496	nuoG	38113.9	2.67755	0.31176	8.5885	8.81101e-18	1.04776e-16	Up in PBS_Litter
GNJMADOJ_01497	nuoH	7730.89	2.66338	0.289384	9.20361	3.46114e-20	5.15475e-19	Up in PBS_Litter
GNJMADOJ_01498	nuoI	4533.72	2.98226	0.330851	9.01391	1.98831e-19	2.76442e-18	Up in PBS_Litter
GNJMADOJ_01499	nuoJ	3353.16	2.74217	0.294603	9.308	1.30261e-20	1.9982e-19	Up in PBS_Litter
GNJMADOJ_01500	nuoK	553.338	2.91795	0.366399	7.96386	1.66747e-15	1.62578e-14	Up in PBS_Litter
GNJMADOJ_01501	nuoL	14331.7	3.14789	0.304886	10.3248	5.44351e-25	1.25255e-23	Up in PBS_Litter
GNJMADOJ_01502	nuoM	9195.4	3.51379	0.345297	10.1761	2.53438e-24	5.35011e-23	Up in PBS_Litter
GNJMADOJ_01503	nuoN	10385.7	3.0221	0.304476	9.92557	3.22268e-23	6.28422e-22	Up in PBS_Litter
GNJMADOJ_02288	ompD	65013.3	4.71133	0.489674	9.62136	6.4969e-22	1.11148e-20	Up in PBS_Litter
GNJMADOJ_02460	ompW	81552.5	5.69303	0.276473	20.5916	3.2618e-94	1.50108e-91	Up in PBS_Litter
GNJMADOJ_02202	osmW	1445.45	2.68256	0.458319	5.85305	4.82637e-09	2.16692e-08	Up in PBS_Litter
GNJMADOJ_02203	osmX	2187.1	2.37258	0.464559	5.10715	3.27051e-07	1.16313e-06	Up in PBS_Litter
GNJMADOJ_02204	osmY_2	1521.07	2.3315	0.448338	5.20031	1.98953e-07	7.28386e-07	Up in PBS_Litter
GNJMADOJ_00233	pdeH	457.971	2.67458	0.321089	8.32971	8.10418e-17	8.7548e-16	Up in PBS_Litter
GNJMADOJ_04257	pepE	2620.22	2.03312	0.168023	12.1002	1.05359e-33	4.04053e-32	Up in PBS_Litter
GNJMADOJ_02958	pflD	7940.97	2.19797	0.278715	7.88611	3.11748e-15	2.96219e-14	Up in PBS_Litter
GNJMADOJ_03391	phnT	612.131	2.087	0.285015	7.32243	2.43521e-13	1.83119e-12	Up in PBS_Litter
GNJMADOJ_01756	phsA	14697.4	2.19236	0.343861	6.37571	1.82121e-10	9.84864e-10	Up in PBS_Litter
GNJMADOJ_01758	phsC	4577.9	2.15458	0.338289	6.36907	1.9018e-10	1.02244e-09	Up in PBS_Litter
GNJMADOJ_03101	potE	5732.89	4.04449	0.444139	9.10636	8.51958e-20	1.22906e-18	Up in PBS_Litter
GNJMADOJ_01622	preA	5987.11	3.28017	0.27721	11.8328	2.64212e-32	9.49925e-31	Up in PBS_Litter
GNJMADOJ_01623	preT	6877.8	4.65717	0.333782	13.9527	3.02899e-44	2.11203e-42	Up in PBS_Litter
GNJMADOJ_01125	proV	2809.44	4.63505	0.357863	12.952	2.28804e-38	1.14452e-36	Up in PBS_Litter
GNJMADOJ_01124	proW	3405.74	4.19257	0.313342	13.3802	7.8954e-41	4.78087e-39	Up in PBS_Litter
GNJMADOJ_01123	proX	4798.31	4.85393	0.337269	14.3919	5.82043e-47	4.69923e-45	Up in PBS_Litter
GNJMADOJ_02507	prs_2	29690.7	2.95369	0.374231	7.89269	2.95732e-15	2.82356e-14	Up in PBS_Litter
GNJMADOJ_01374	ptsJ	1127.13	2.07336	0.340437	6.09028	1.12711e-09	5.47148e-09	Up in PBS_Litter
GNJMADOJ_01936	purB	6980.09	3.31649	0.307885	10.7718	4.67565e-27	1.25832e-25	Up in PBS_Litter
GNJMADOJ_01327	purC	2492.63	3.28692	0.295114	11.1378	8.21069e-29	2.55711e-27	Up in PBS_Litter
GNJMADOJ_04272	purD	4768.98	2.19846	0.361119	6.0879	1.14399e-09	5.54755e-09	Up in PBS_Litter
GNJMADOJ_03287	purE	1930.48	3.71681	0.414387	8.96943	2.98055e-19	4.02244e-18	Up in PBS_Litter
GNJMADOJ_04271	purH	4626.23	3.93208	0.381293	10.3125	6.18848e-25	1.41115e-23	Up in PBS_Litter
GNJMADOJ_03288	purK	3276.35	2.77433	0.259388	10.6957	1.06614e-26	2.80365e-25	Up in PBS_Litter
GNJMADOJ_01244	purL	14976.9	3.18128	0.366511	8.67988	3.96181e-18	4.81062e-17	Up in PBS_Litter
GNJMADOJ_01313	purM	3266.21	2.76298	0.338959	8.15136	3.59852e-16	3.69651e-15	Up in PBS_Litter
GNJMADOJ_02599	purT	1521.97	3.16256	0.351963	8.98548	2.57614e-19	3.53893e-18	Up in PBS_Litter
GNJMADOJ_03978	pyrB	2331.94	3.58592	0.465057	7.71072	1.25108e-14	1.1166e-13	Up in PBS_Litter
GNJMADOJ_01861	pyrC	3334.38	2.68923	0.286069	9.40064	5.4234e-21	8.43192e-20	Up in PBS_Litter
GNJMADOJ_02848	pyrD	1612.56	3.44195	0.315316	10.9159	9.67627e-28	2.73191e-26	Up in PBS_Litter
GNJMADOJ_00110	pyrE	548.065	2.85046	0.301185	9.46416	2.95935e-21	4.71243e-20	Up in PBS_Litter
GNJMADOJ_03587	pyrH	3122.06	2.69112	0.301614	8.92241	4.56244e-19	6.0859e-18	Up in PBS_Litter
GNJMADOJ_03979	pyrI	1472.15	4.30884	0.415575	10.3684	3.45349e-25	8.0675e-24	Up in PBS_Litter
GNJMADOJ_00259	rbbA	5333.02	3.65695	0.207682	17.6084	2.12208e-69	4.43901e-67	Up in PBS_Litter
GNJMADOJ_04404	rhaA	165.566	2.65143	0.359893	7.36729	1.7413e-13	1.33558e-12	Up in PBS_Litter
GNJMADOJ_04403	rhaB	189.038	2.04134	0.296588	6.88274	5.8714e-12	3.71511e-11	Up in PBS_Litter
GNJMADOJ_01058	rhaR_2	1654.45	2.01498	0.476551	4.22826	2.35502e-05	6.48194e-05	Up in PBS_Litter
GNJMADOJ_04149	rhaR_8	980.162	2.88437	0.375148	7.68861	1.48748e-14	1.30887e-13	Up in PBS_Litter
GNJMADOJ_03139	rihA	2474.42	2.97417	0.267037	11.1377	8.22366e-29	2.55711e-27	Up in PBS_Litter
GNJMADOJ_02933	rimK	1344.46	2.27674	0.213136	10.6821	1.23482e-26	3.22877e-25	Up in PBS_Litter
GNJMADOJ_01672	rlhA_1	1459.39	2.29483	0.234197	9.79874	1.13997e-22	2.11538e-21	Up in PBS_Litter
GNJMADOJ_00397	rplB	17063.5	2.29134	0.541174	4.23402	2.29552e-05	6.32952e-05	Up in PBS_Litter
GNJMADOJ_00395	rplD	10130.2	2.40802	0.577116	4.1725	3.0127e-05	8.15533e-05	Up in PBS_Litter
GNJMADOJ_00399	rplV	6733.29	2.51548	0.483796	5.19947	1.99862e-07	7.30552e-07	Up in PBS_Litter
GNJMADOJ_00396	rplW	6494.45	2.51359	0.559465	4.49284	7.02793e-06	2.08393e-05	Up in PBS_Litter
GNJMADOJ_00490	rpsI	3926.71	2.12046	0.384913	5.50892	3.61039e-08	1.43853e-07	Up in PBS_Litter
GNJMADOJ_04043	rpsR	2249.78	2.07652	0.303711	6.83716	8.0779e-12	5.05088e-11	Up in PBS_Litter
GNJMADOJ_00398	rpsS	4351.7	2.37398	0.520529	4.5607	5.09835e-06	1.53752e-05	Up in PBS_Litter
GNJMADOJ_03077	sdhB	27185	2.3334	0.280099	8.33064	8.04043e-17	8.70637e-16	Up in PBS_Litter
GNJMADOJ_03276	sfmC_1	2318.25	6.62046	0.431173	15.3546	3.30176e-53	3.45334e-51	Up in PBS_Litter
GNJMADOJ_03275	sfmD	5112.21	4.15429	0.326246	12.7336	3.8468e-37	1.75277e-35	Up in PBS_Litter
GNJMADOJ_03274	sfmH_1	1556.18	3.44592	0.33324	10.3407	4.61351e-25	1.07229e-23	Up in PBS_Litter
GNJMADOJ_01054	sicP	45.5398	2.96273	0.627906	4.71842	2.37679e-06	7.50719e-06	Up in PBS_Litter
GNJMADOJ_02142	sodB	31825.2	4.24729	0.323209	13.141	1.917e-39	1.05024e-37	Up in PBS_Litter
GNJMADOJ_01042	spaO	133.136	2.25765	0.463752	4.86824	1.12597e-06	3.69331e-06	Up in PBS_Litter
GNJMADOJ_03100	speF	9334.93	6.05901	0.403017	15.0341	4.38764e-51	4.38954e-49	Up in PBS_Litter
GNJMADOJ_01055	sptP	517.587	2.3587	0.479517	4.91891	8.70291e-07	2.89175e-06	Up in PBS_Litter
GNJMADOJ_03075	sucB	59069.4	2.77441	0.333989	8.3069	9.8238e-17	1.05629e-15	Up in PBS_Litter
GNJMADOJ_03074	sucC	33890.6	2.76493	0.339243	8.15027	3.63105e-16	3.72162e-15	Up in PBS_Litter
GNJMADOJ_03073	sucD	32777	2.6032	0.337031	7.72393	1.12801e-14	1.01786e-13	Up in PBS_Litter
GNJMADOJ_02636	tar	4218	4.42617	0.432582	10.232	1.42594e-24	3.17013e-23	Up in PBS_Litter
GNJMADOJ_02078	tcyP_2	2056.41	2.33927	0.222883	10.4955	9.06291e-26	2.21848e-24	Up in PBS_Litter
GNJMADOJ_00600	tdcB	1334.54	3.81555	0.605418	6.30234	2.93182e-10	1.55083e-09	Up in PBS_Litter
GNJMADOJ_00601	tdcC	2199.21	3.31826	0.535894	6.192	5.94044e-10	2.98449e-09	Up in PBS_Litter
GNJMADOJ_00602	tdcD	934.358	2.70621	0.626556	4.31919	1.56605e-05	4.40793e-05	Up in PBS_Litter
GNJMADOJ_00603	tdcE	2495.27	2.16967	0.526906	4.11776	3.82578e-05	0.000101012	Up in PBS_Litter
GNJMADOJ_03983	treR	1117.33	2.03686	0.18428	11.0531	2.11819e-28	6.4131e-27	Up in PBS_Litter
GNJMADOJ_02274	treY	20939.7	3.30968	0.612223	5.40601	6.44442e-08	2.4985e-07	Up in PBS_Litter
GNJMADOJ_02275	treZ	20447	2.90172	0.547709	5.29792	1.17129e-07	4.41103e-07	Up in PBS_Litter
GNJMADOJ_00148	trmL_1	798.326	3.28742	0.268338	12.251	1.65883e-34	6.81603e-33	Up in PBS_Litter
GNJMADOJ_00599	tsaR	1102.6	3.28803	0.565292	5.81653	6.00835e-09	2.66382e-08	Up in PBS_Litter
GNJMADOJ_00268	tsr_1	2087.28	2.08335	0.273634	7.61366	2.66444e-14	2.27491e-13	Up in PBS_Litter
GNJMADOJ_03406	tsx	2982.58	2.72686	0.192617	14.1569	1.69335e-45	1.2569e-43	Up in PBS_Litter
GNJMADOJ_02095	ttrB	899.784	3.25331	0.35858	9.07276	1.16039e-19	1.64818e-18	Up in PBS_Litter
GNJMADOJ_02094	ttrC	569.246	2.76913	0.368837	7.50774	6.01558e-14	4.85679e-13	Up in PBS_Litter
GNJMADOJ_01544	ttuB_1	55.6361	2.22743	0.54237	4.10684	4.01101e-05	0.000105538	Up in PBS_Litter
GNJMADOJ_04301	tuf1_2	41975.7	2.16617	0.34036	6.36435	1.96119e-10	1.05191e-09	Up in PBS_Litter
GNJMADOJ_00051	uhpA	322.153	2.7979	0.334727	8.35875	6.33879e-17	6.9455e-16	Up in PBS_Litter
GNJMADOJ_00052	uhpB	366.593	2.26265	0.293982	7.69658	1.39754e-14	1.23445e-13	Up in PBS_Litter
GNJMADOJ_00053	uhpC_1	170.414	2.12171	0.296002	7.16789	7.61645e-13	5.35946e-12	Up in PBS_Litter
GNJMADOJ_04054	ulaG	930.916	3.03147	0.510411	5.93927	2.86286e-09	1.31749e-08	Up in PBS_Litter
GNJMADOJ_01315	uraA	550.838	2.7573	0.325188	8.4791	2.26934e-17	2.61087e-16	Up in PBS_Litter
GNJMADOJ_02367	uspF	24460.1	3.57523	0.266955	13.3926	6.67613e-41	4.09647e-39	Up in PBS_Litter
GNJMADOJ_04311	uxaA_2	123.158	2.37771	0.510277	4.65966	3.16739e-06	9.84222e-06	Up in PBS_Litter
GNJMADOJ_00097	xanP	1288.62	2.57527	0.287788	8.94848	3.60426e-19	4.83581e-18	Up in PBS_Litter
GNJMADOJ_04017	xylE_2	925.853	2.00893	0.48803	4.11641	3.84817e-05	0.000101544	Up in PBS_Litter
GNJMADOJ_03622	yadK	822.86	2.13403	0.518249	4.11777	3.82563e-05	0.000101012	Up in PBS_Litter
GNJMADOJ_03250	ybdG	3628.21	2.02061	0.2808	7.1959	6.2051e-13	4.42727e-12	Up in PBS_Litter
GNJMADOJ_03788	ybdO_3	127.128	2.94774	0.612846	4.80992	1.50989e-06	4.86931e-06	Up in PBS_Litter
GNJMADOJ_03018	ybhC	3184.15	2.01221	0.224341	8.96943	2.98047e-19	4.02244e-18	Up in PBS_Litter
GNJMADOJ_03004	ybhK	1422.48	2.05629	0.268481	7.65898	1.87421e-14	1.62432e-13	Up in PBS_Litter
GNJMADOJ_02997	ybhL_1	98.3713	2.24522	0.416192	5.39467	6.86499e-08	2.65039e-07	Up in PBS_Litter
GNJMADOJ_02458	yciE	69500.6	2.66352	0.744679	3.57673	0.000347913	0.000783316	Up in PBS_Litter
GNJMADOJ_02457	yciF	31497	2.40963	0.704626	3.41973	0.000626823	0.0013562	Up in PBS_Litter
GNJMADOJ_02287	yddG	330.771	2.93844	0.229911	12.7808	2.10019e-37	9.86233e-36	Up in PBS_Litter
GNJMADOJ_02219	ydfZ	9819.77	6.48665	0.310203	20.911	4.25109e-97	2.44544e-94	Up in PBS_Litter
GNJMADOJ_04168	ydhX	258.677	3.1215	0.41707	7.48435	7.19024e-14	5.72118e-13	Up in PBS_Litter
GNJMADOJ_02424	ydiV_2	1095.6	2.22687	0.310194	7.17895	7.02471e-13	4.97349e-12	Up in PBS_Litter
GNJMADOJ_01992	yeaD	5924.27	2.35099	0.219768	10.6976	1.04464e-26	2.7629e-25	Up in PBS_Litter
GNJMADOJ_01657	yehD	303.876	4.2289	0.327371	12.9178	3.57293e-38	1.76802e-36	Up in PBS_Litter
GNJMADOJ_03261	yfdH_1	170.712	2.72288	0.321402	8.47188	2.41471e-17	2.7643e-16	Up in PBS_Litter
GNJMADOJ_03266	yfdH_2	188.951	2.67157	0.331891	8.04954	8.31076e-16	8.33248e-15	Up in PBS_Litter
GNJMADOJ_01365	yfeX	5973.31	3.08134	0.234822	13.122	2.46335e-39	1.33369e-37	Up in PBS_Litter
GNJMADOJ_00941	ygdR_2	4829.56	2.69326	0.4312	6.24597	4.21182e-10	2.16326e-09	Up in PBS_Litter
GNJMADOJ_00560	yhbU	2199.99	4.61774	0.268154	17.2205	1.86521e-66	3.57654e-64	Up in PBS_Litter
GNJMADOJ_00260	yhhJ	1660.42	2.97987	0.289291	10.3006	7.00092e-25	1.57933e-23	Up in PBS_Litter
GNJMADOJ_00201	yiaD	642.969	2.36167	0.28622	8.25122	1.56784e-16	1.65867e-15	Up in PBS_Litter
GNJMADOJ_03461	yjhB	2518.08	2.77254	0.363123	7.63526	2.2537e-14	1.94223e-13	Up in PBS_Litter
GNJMADOJ_03835	yjjI	3970.42	3.50382	0.258208	13.5698	6.05191e-42	3.81519e-40	Up in PBS_Litter
GNJMADOJ_03836	yjjW	788.754	3.726	0.253594	14.6928	7.17151e-49	6.60066e-47	Up in PBS_Litter
GNJMADOJ_02208	ynfF_1	2743.56	3.1871	0.317774	10.0294	1.13164e-23	2.28412e-22	Up in PBS_Litter
GNJMADOJ_00699	yqhD	5779.47	2.68316	0.399806	6.71115	1.93099e-11	1.17235e-10	Up in PBS_Litter
GNJMADOJ_00663	yqiD	202.993	2.2775	0.34249	6.64983	2.93427e-11	1.74464e-10	Up in PBS_Litter
GNJMADOJ_00269	zntA	3945.7	2.71184	0.577462	4.69613	2.65133e-06	8.31726e-06	Up in PBS_Litter
GNJMADOJ_04275	zraP	4331.15	6.17182	0.834106	7.39932	1.3688e-13	1.06586e-12	Up in PBS_Litter

## Sheet: S Table 5. PBS vs. BHI
transcript_id	gene_name	baseMean	log2FoldChange	lfcSE	stat	pvalue	padj	Regulation
GNJMADOJ_04263	aceA	42832.4	-2.93471	0.818614	-3.58497	0.000337117	0.000781175	Down in PBS
GNJMADOJ_04264	aceB	47810.8	-2.85684	0.841049	-3.39676	0.000681889	0.00148441	Down in PBS
GNJMADOJ_04262	aceK	10926.2	-2.58404	0.767444	-3.36708	0.000759692	0.00164291	Down in PBS
GNJMADOJ_01052	acpP_1	31.6667	-2.23848	0.649994	-3.44385	0.000573492	0.00126641	Down in PBS
GNJMADOJ_01811	acr3	609.749	-3.44544	0.199252	-17.2919	5.41365e-67	1.18636e-64	Down in PBS
GNJMADOJ_01134	alaE	6126.48	-6.8753	0.18755	-36.6585	3.35258e-294	1.54286e-290	Down in PBS
GNJMADOJ_03305	allA	710.802	-2.68964	0.158773	-16.9402	2.27361e-64	3.87524e-62	Down in PBS
GNJMADOJ_03294	allC	395.463	-3.02006	0.358989	-8.4127	4.00686e-17	3.94852e-16	Down in PBS
GNJMADOJ_03293	allD	219.839	-2.1583	0.388703	-5.55259	2.81474e-08	1.14835e-07	Down in PBS
GNJMADOJ_03306	allS_2	596.118	-2.49693	0.239386	-10.4306	1.79796e-25	3.52095e-24	Down in PBS
GNJMADOJ_03377	ampG	1406.73	-2.41065	0.272494	-8.8466	9.02242e-19	1.04587e-17	Down in PBS
GNJMADOJ_00822	ansB_2	20433.3	-3.36333	0.380899	-8.82999	1.04685e-18	1.21046e-17	Down in PBS
GNJMADOJ_04196	aphA	2675.69	-4.41247	0.273945	-16.1071	2.27426e-58	2.75425e-56	Down in PBS
GNJMADOJ_03972	arcA_2	72.2831	-2.79562	0.369701	-7.56183	3.97445e-14	2.95483e-13	Down in PBS
GNJMADOJ_03973	arcC1	161.535	-2.10328	0.29228	-7.19611	6.19534e-13	4.13802e-12	Down in PBS
GNJMADOJ_01810	arsA	2436.24	-4.40623	0.246003	-17.9113	9.62934e-72	2.95428e-69	Down in PBS
GNJMADOJ_01808	arsC	840.347	-4.25975	0.263939	-16.1391	1.35473e-58	1.68499e-56	Down in PBS
GNJMADOJ_01809	arsD	557.03	-4.33461	0.289937	-14.9502	1.55297e-50	1.37438e-48	Down in PBS
GNJMADOJ_02922	artJ_1	9571.07	-2.90949	0.417195	-6.97393	3.08205e-12	1.94562e-11	Down in PBS
GNJMADOJ_02920	artQ	1535.58	-2.23719	0.481813	-4.64328	3.42915e-06	1.067e-05	Down in PBS
GNJMADOJ_04108	aspA	180494	-2.02015	0.230731	-8.75544	2.03304e-18	2.28197e-17	Down in PBS
GNJMADOJ_00662	assT_1	420.366	-2.38874	0.373719	-6.39179	1.6395e-10	8.69238e-10	Down in PBS
GNJMADOJ_04586	atpA	34693.8	-2.13309	0.408444	-5.22249	1.7653e-07	6.47841e-07	Down in PBS
GNJMADOJ_04582	atpB	10925.7	-2.31904	0.201467	-11.5108	1.16404e-30	3.30674e-29	Down in PBS
GNJMADOJ_04583	atpE	5906.95	-2.25999	0.354181	-6.38089	1.76058e-10	9.31287e-10	Down in PBS
GNJMADOJ_01323	bcp	2924.42	-2.46386	0.220344	-11.1819	5.00227e-29	1.31546e-27	Down in PBS
GNJMADOJ_04322	btuB	2141.07	-2.32768	0.300443	-7.74748	9.37341e-15	7.33613e-14	Down in PBS
GNJMADOJ_02051	btuC	782.828	-2.03134	0.24882	-8.16387	3.24465e-16	2.93935e-15	Down in PBS
GNJMADOJ_02447	btuR	1165.43	-2.34203	0.18078	-12.9551	2.19791e-38	1.04276e-36	Down in PBS
GNJMADOJ_03272	bvgA	922.425	-7.13064	0.423789	-16.8259	1.57585e-63	2.59002e-61	Down in PBS
GNJMADOJ_03732	caiC	668.543	-2.33595	0.254026	-9.19568	3.7264e-20	4.88573e-19	Down in PBS
GNJMADOJ_01793	cbiG	1504.44	-2.18172	0.380716	-5.73058	1.00088e-08	4.35765e-08	Down in PBS
GNJMADOJ_01795	cbiJ	612.411	-2.02497	0.330797	-6.12149	9.27033e-10	4.55305e-09	Down in PBS
GNJMADOJ_01796	cbiK	1142.21	-2.40278	0.326996	-7.34803	2.01142e-13	1.40464e-12	Down in PBS
GNJMADOJ_01798	cbiM	1154.59	-2.26434	0.285969	-7.91813	2.41109e-15	1.96735e-14	Down in PBS
GNJMADOJ_00021	ccmA_1	501.726	-4.27899	0.349185	-12.2542	1.59443e-34	5.77719e-33	Down in PBS
GNJMADOJ_02638	cheA	1655.4	-2.31895	0.389577	-5.95247	2.64126e-09	1.22903e-08	Down in PBS
GNJMADOJ_02634	cheB	937.529	-4.44101	0.366929	-12.1032	1.01608e-33	3.43825e-32	Down in PBS
GNJMADOJ_02635	cheR	953.662	-4.38578	0.330946	-13.2523	4.37776e-40	2.31568e-38	Down in PBS
GNJMADOJ_02633	cheY	358.544	-3.11174	0.287719	-10.8152	2.91559e-27	6.54515e-26	Down in PBS
GNJMADOJ_02632	cheZ	1000.06	-2.46476	0.30016	-8.21148	2.18476e-16	2.00285e-15	Down in PBS
GNJMADOJ_03900	COQ3	2410.92	-2.83429	0.29945	-9.465	2.93573e-21	4.19573e-20	Down in PBS
GNJMADOJ_03687	cra	3465.77	-2.15136	0.15653	-13.7441	5.52759e-43	3.39173e-41	Down in PBS
GNJMADOJ_03071	cydA	85294.4	-4.42738	0.282326	-15.6818	2.01476e-55	2.26145e-53	Down in PBS
GNJMADOJ_03070	cydB	60249.3	-4.40466	0.256988	-17.1396	7.51671e-66	1.44133e-63	Down in PBS
GNJMADOJ_03069	cydX	981.554	-4.0693	0.222225	-18.3116	6.68785e-75	2.19839e-72	Down in PBS
GNJMADOJ_03047	cynR	331.475	-3.087	0.539197	-5.72518	1.03323e-08	4.48579e-08	Down in PBS
GNJMADOJ_03379	cyoB	81446.4	-2.56084	0.245843	-10.4166	2.08354e-25	4.0629e-24	Down in PBS
GNJMADOJ_03380	cyoC	17211.5	-2.31792	0.31403	-7.38122	1.56844e-13	1.10366e-12	Down in PBS
GNJMADOJ_04356	cytR	2489.8	-2.23554	0.282483	-7.91389	2.49479e-15	2.02845e-14	Down in PBS
GNJMADOJ_03163	dacA	2668.68	-2.08208	0.21997	-9.46527	2.92797e-21	4.19573e-20	Down in PBS
GNJMADOJ_02945	dacC	5280.36	-2.27491	0.147252	-15.4491	7.64959e-54	7.65292e-52	Down in PBS
GNJMADOJ_00230	dctA	23603.7	-4.02745	0.341577	-11.7908	4.35633e-32	1.35458e-30	Down in PBS
GNJMADOJ_04109	dcuA_2	27380.4	-4.68123	0.360976	-12.9683	1.85178e-38	8.87698e-37	Down in PBS
GNJMADOJ_01018	denD	767.613	-2.67145	0.315348	-8.47142	2.42429e-17	2.452e-16	Down in PBS
GNJMADOJ_01280	dmsA_1	2035.24	-2.82129	0.344824	-8.18183	2.79571e-16	2.55275e-15	Down in PBS
GNJMADOJ_02886	dmsA_2	48261.1	-6.98324	0.341545	-20.446	6.51535e-93	7.49592e-90	Down in PBS
GNJMADOJ_04139	dmsA_3	9985.04	-5.87563	0.29068	-20.2134	7.45816e-91	5.72041e-88	Down in PBS
GNJMADOJ_01281	dmsB_1	462.718	-3.50935	0.375299	-9.35081	8.69813e-21	1.19133e-19	Down in PBS
GNJMADOJ_02207	dmsB_2	435.064	-2.01972	0.343256	-5.88399	4.00494e-09	1.8263e-08	Down in PBS
GNJMADOJ_02885	dmsB_4	8644.56	-5.6934	0.335014	-16.9945	9.01821e-65	1.59622e-62	Down in PBS
GNJMADOJ_04138	dmsB_5	2332.27	-4.77517	0.331201	-14.4177	4.00181e-47	2.92322e-45	Down in PBS
GNJMADOJ_01282	dmsC_1	276.865	-2.72375	0.330486	-8.24167	1.69829e-16	1.57053e-15	Down in PBS
GNJMADOJ_02884	dmsC_4	9597.05	-5.28469	0.308618	-17.1237	9.87573e-66	1.81792e-63	Down in PBS
GNJMADOJ_04137	dmsC_5	1845.28	-3.8118	0.285486	-13.352	1.15375e-40	6.47508e-39	Down in PBS
GNJMADOJ_04136	dmsD_3	1388.9	-2.76627	0.304346	-9.08921	9.97576e-20	1.23742e-18	Down in PBS
GNJMADOJ_00214	dppB_1	1735.27	-2.01705	0.21603	-9.3369	9.92005e-21	1.34667e-19	Down in PBS
GNJMADOJ_01960	dppB_2	457.344	-2.43458	0.254694	-9.55882	1.19106e-21	1.77963e-20	Down in PBS
GNJMADOJ_00215	dppC_1	1170.19	-2.3266	0.254918	-9.12684	7.05293e-20	8.99102e-19	Down in PBS
GNJMADOJ_01961	dppC_2	300.303	-2.0963	0.310383	-6.75389	1.43929e-11	8.42697e-11	Down in PBS
GNJMADOJ_00216	dppD	1686.12	-2.17474	0.266733	-8.15324	3.54312e-16	3.19089e-15	Down in PBS
GNJMADOJ_00661	dsbL	157.117	-2.83665	0.330459	-8.58395	9.16723e-18	9.63187e-17	Down in PBS
GNJMADOJ_00038	dsdX	978.31	-2.99257	0.225728	-13.2574	4.08929e-40	2.18825e-38	Down in PBS
GNJMADOJ_00253	dtpB	6312.12	-4.08899	0.320806	-12.746	3.28276e-37	1.43879e-35	Down in PBS
GNJMADOJ_01555	eco	2657.99	-2.25766	0.209597	-10.7714	4.69583e-27	1.03895e-25	Down in PBS
GNJMADOJ_02286	fdnG_2	871.521	-2.2506	0.1782	-12.6296	1.44969e-36	6.12063e-35	Down in PBS
GNJMADOJ_00714	fdnH_1	9233.14	-6.29506	0.340846	-18.4689	3.67321e-76	1.40867e-73	Down in PBS
GNJMADOJ_03277	fimA_2	4842.04	-8.2981	0.416352	-19.9305	2.21382e-88	1.45543e-85	Down in PBS
GNJMADOJ_03278	fimA_3	28798.5	-8.12087	0.488196	-16.6345	3.92248e-62	5.47007e-60	Down in PBS
GNJMADOJ_03728	fixA_2	92.3457	-2.77599	0.258315	-10.7466	6.15174e-27	1.34811e-25	Down in PBS
GNJMADOJ_03727	fixB_2	111.211	-2.01783	0.278728	-7.23942	4.50613e-13	3.07218e-12	Down in PBS
GNJMADOJ_01881	flgK	2146.53	-3.15692	0.4116	-7.66988	1.72163e-14	1.32049e-13	Down in PBS
GNJMADOJ_02642	flhD	2076.28	-2.11679	0.24066	-8.79576	1.42081e-18	1.61933e-17	Down in PBS
GNJMADOJ_02671	fliA	1263.79	-3.92152	0.497034	-7.88985	3.02547e-15	2.43839e-14	Down in PBS
GNJMADOJ_02673	fliC	33151.3	-3.35361	0.522595	-6.41723	1.38774e-10	7.40881e-10	Down in PBS
GNJMADOJ_02674	fliD	3153.21	-4.26631	0.477188	-8.94052	3.87359e-19	4.59439e-18	Down in PBS
GNJMADOJ_02675	fliS	343.773	-3.07994	0.458846	-6.71236	1.91506e-11	1.10718e-10	Down in PBS
GNJMADOJ_02676	fliT	277.341	-2.87761	0.437348	-6.57968	4.71467e-11	2.65243e-10	Down in PBS
GNJMADOJ_02670	fliZ	568.354	-2.20163	0.452408	-4.86647	1.1361e-06	3.78042e-06	Down in PBS
GNJMADOJ_04093	frdA	39803.9	-2.40209	0.224889	-10.6812	1.24603e-26	2.63038e-25	Down in PBS
GNJMADOJ_04094	frdB	18260.5	-2.68668	0.282447	-9.51216	1.86739e-21	2.71953e-20	Down in PBS
GNJMADOJ_04095	frdC	4546.51	-2.57795	0.28351	-9.09298	9.63627e-20	1.20506e-18	Down in PBS
GNJMADOJ_04096	frdD	4715.96	-2.80925	0.241331	-11.6407	2.56013e-31	7.50428e-30	Down in PBS
GNJMADOJ_02648	ftnA_1	2793.33	-2.03253	0.22354	-9.09245	9.68312e-20	1.20763e-18	Down in PBS
GNJMADOJ_02651	ftnA_2	3435.25	-4.08169	0.273532	-14.9222	2.36526e-50	2.01573e-48	Down in PBS
GNJMADOJ_00951	fucA	392.424	-2.61778	0.162003	-16.1589	9.8332e-59	1.25701e-56	Down in PBS
GNJMADOJ_00949	fucI	2707.1	-3.17659	0.238498	-13.3191	1.79163e-40	9.81559e-39	Down in PBS
GNJMADOJ_00948	fucK	1262.24	-2.65101	0.206681	-12.8266	1.16378e-37	5.3027e-36	Down in PBS
GNJMADOJ_00952	fucO	510.155	-2.5346	0.19777	-12.8159	1.33502e-37	5.96483e-36	Down in PBS
GNJMADOJ_00950	fucP_2	909.451	-3.03167	0.207981	-14.5766	3.95533e-48	3.13835e-46	Down in PBS
GNJMADOJ_00947	fucU	246.583	-2.89559	0.205978	-14.0577	6.90561e-45	4.67347e-43	Down in PBS
GNJMADOJ_02179	fumA	37669.9	-2.64922	0.248904	-10.6435	1.8689e-26	3.85682e-25	Down in PBS
GNJMADOJ_04130	gadX	207.594	-5.65773	0.500242	-11.31	1.17127e-29	3.15217e-28	Down in PBS
GNJMADOJ_03303	gcl	497.086	-2.35202	0.181285	-12.9742	1.71358e-38	8.30093e-37	Down in PBS
GNJMADOJ_00871	gcvH	4425.26	-3.54347	0.30244	-11.7163	1.05225e-31	3.12416e-30	Down in PBS
GNJMADOJ_00872	gcvP	28496.5	-3.31785	0.362555	-9.15131	5.62474e-20	7.23046e-19	Down in PBS
GNJMADOJ_00870	gcvT	12531.7	-3.61858	0.335919	-10.7722	4.65873e-27	1.03572e-25	Down in PBS
GNJMADOJ_01833	ghrA	853.102	-2.66208	0.235139	-11.3213	1.02948e-29	2.78687e-28	Down in PBS
GNJMADOJ_02972	glnQ_2	4087.12	-2.2225	0.182925	-12.1498	5.75056e-34	1.98978e-32	Down in PBS
GNJMADOJ_03138	glnQ_3	4310.34	-2.67716	0.3561	-7.518	5.56192e-14	4.08881e-13	Down in PBS
GNJMADOJ_01536	glpQ	1892.24	-2.04663	0.315761	-6.48158	9.07648e-11	4.94068e-10	Down in PBS
GNJMADOJ_01535	glpT	2025.92	-2.21125	0.277905	-7.95685	1.76474e-15	1.46067e-14	Down in PBS
GNJMADOJ_04365	glpX	1499.1	-2.13409	0.308698	-6.9132	4.73856e-12	2.90371e-11	Down in PBS
GNJMADOJ_03137	gltK	3567.14	-2.12045	0.304375	-6.96658	3.24733e-12	2.03878e-11	Down in PBS
GNJMADOJ_00098	gltS	2396.9	-2.16475	0.109835	-19.709	1.8049e-86	1.03827e-83	Down in PBS
GNJMADOJ_01217	grcA	35417.8	-3.04957	0.424396	-7.18568	6.6872e-13	4.44077e-12	Down in PBS
GNJMADOJ_04104	groL	128519	-2.10885	0.247553	-8.51879	1.61225e-17	1.65986e-16	Down in PBS
GNJMADOJ_02936	grxA	2828.8	-2.76114	0.30506	-9.05115	1.41475e-19	1.74549e-18	Down in PBS
GNJMADOJ_00736	hcp1_1	193.311	-2.89058	0.338682	-8.5348	1.40395e-17	1.45517e-16	Down in PBS
GNJMADOJ_01235	hdfR_1	139.247	-2.22933	0.385442	-5.78383	7.30178e-09	3.22483e-08	Down in PBS
GNJMADOJ_01057	hilA	353.022	-2.17797	0.512145	-4.25263	2.11271e-05	5.93209e-05	Down in PBS
GNJMADOJ_04277	hupA	13013.9	-2.93646	0.264688	-11.094	1.34098e-28	3.42843e-27	Down in PBS
GNJMADOJ_03370	hupB	2634.45	-2.54624	0.249484	-10.2061	1.86285e-24	3.40191e-23	Down in PBS
GNJMADOJ_03016	hutG	1858.4	-2.78187	0.167119	-16.646	3.23363e-62	4.65037e-60	Down in PBS
GNJMADOJ_02248	hyaB_1	2038.29	-2.47651	0.211051	-11.7342	8.51484e-32	2.56113e-30	Down in PBS
GNJMADOJ_00715	hybB	5198.91	-6.08274	0.350483	-17.3553	1.79831e-67	4.13791e-65	Down in PBS
GNJMADOJ_00716	hybC	22657.7	-3.95287	0.319541	-12.3704	3.7772e-35	1.41323e-33	Down in PBS
GNJMADOJ_00717	hybD	4027.85	-3.20791	0.30443	-10.5374	5.80664e-26	1.16691e-24	Down in PBS
GNJMADOJ_00718	hybE	1326.73	-4.58654	0.334936	-13.6938	1.10572e-42	6.60849e-41	Down in PBS
GNJMADOJ_00719	hybF_1	969.036	-3.70316	0.375149	-9.87116	5.55167e-23	9.05985e-22	Down in PBS
GNJMADOJ_00720	hybG	318.282	-3.97201	0.330407	-12.0216	2.73707e-33	9.12753e-32	Down in PBS
GNJMADOJ_00713	hybO	24202.3	-6.24734	0.324816	-19.2335	1.94163e-82	8.12305e-80	Down in PBS
GNJMADOJ_03302	hyi	106.693	-2.83902	0.260008	-10.919	9.35546e-28	2.18547e-26	Down in PBS
GNJMADOJ_01078	hypB	13023	-2.91398	0.239835	-12.1499	5.74093e-34	1.98978e-32	Down in PBS
GNJMADOJ_01077	hypC	1270.77	-2.33505	0.230472	-10.1316	4.00061e-24	7.24836e-23	Down in PBS
GNJMADOJ_01076	hypD	7496.89	-2.40215	0.19802	-12.1309	7.24782e-34	2.4707e-32	Down in PBS
GNJMADOJ_00031	ibpA_1	142779	-2.02553	0.479861	-4.22108	2.4313e-05	6.75981e-05	Down in PBS
GNJMADOJ_04260	iclR	4757.97	-3.11764	0.250985	-12.4216	1.99522e-35	7.78137e-34	Down in PBS
GNJMADOJ_03956	idnD	379.843	-2.14688	0.299473	-7.16887	7.5618e-13	4.98559e-12	Down in PBS
GNJMADOJ_01037	invA	400.742	-2.95731	0.466944	-6.33333	2.39924e-10	1.25185e-09	Down in PBS
GNJMADOJ_01034	invF	227.051	-3.01055	0.507902	-5.92742	3.07733e-09	1.42045e-08	Down in PBS
GNJMADOJ_01033	invH	92.5542	-2.03317	0.422689	-4.81008	1.50873e-06	4.92424e-06	Down in PBS
GNJMADOJ_04343	katG	23034.2	-2.19839	0.305973	-7.18493	6.724e-13	4.45876e-12	Down in PBS
GNJMADOJ_00061	kbaY	115.044	-2.17163	0.408913	-5.31074	1.0918e-07	4.14218e-07	Down in PBS
GNJMADOJ_03651	lpdA	53717	-2.66036	0.201214	-13.2216	6.58803e-40	3.44524e-38	Down in PBS
GNJMADOJ_02087	lpp1_2	29356.3	-2.30803	0.355837	-6.48619	8.80345e-11	4.81158e-10	Down in PBS
GNJMADOJ_00475	mdh_1	85836.2	-2.51912	0.324956	-7.75218	9.03266e-15	7.09357e-14	Down in PBS
GNJMADOJ_02193	mdtI	210.865	-3.39576	0.226623	-14.9842	9.31483e-51	8.40526e-49	Down in PBS
GNJMADOJ_02192	mdtJ	910.861	-3.38537	0.341053	-9.92621	3.20208e-23	5.41764e-22	Down in PBS
GNJMADOJ_01595	mepS_1	3532.79	-3.41409	0.294217	-11.604	3.93399e-31	1.14584e-29	Down in PBS
GNJMADOJ_03310	metQ_1	493.225	-2.02718	0.19276	-10.5166	7.24679e-26	1.44371e-24	Down in PBS
GNJMADOJ_02831	mgsA	2304.86	-2.02402	0.127913	-15.8234	2.14589e-56	2.46885e-54	Down in PBS
GNJMADOJ_02542	minD	7500.1	-2.0153	0.233278	-8.63906	5.66771e-18	6.10839e-17	Down in PBS
GNJMADOJ_02543	minE	1300	-2.69766	0.227169	-11.8751	1.59365e-32	5.09305e-31	Down in PBS
GNJMADOJ_03545	mltD	7422.03	-2.32683	0.24799	-9.3828	6.42464e-21	8.87873e-20	Down in PBS
GNJMADOJ_02640	motA	490.539	-4.245	0.380543	-11.1551	6.76131e-29	1.75794e-27	Down in PBS
GNJMADOJ_02639	motB	650.44	-3.08566	0.354999	-8.69202	3.56067e-18	3.88298e-17	Down in PBS
GNJMADOJ_01036	mxiC	169.113	-2.84427	0.457518	-6.21673	5.07627e-10	2.56714e-09	Down in PBS
GNJMADOJ_00020	NA	2673.32	-5.15193	0.296212	-17.3927	9.36737e-68	2.26888e-65	Down in PBS
GNJMADOJ_00055	NA	270.372	-2.17849	0.222579	-9.78749	1.27419e-22	2.03605e-21	Down in PBS
GNJMADOJ_00130	NA	1592.37	-2.52532	0.442107	-5.71201	1.11652e-08	4.83369e-08	Down in PBS
GNJMADOJ_00155	NA	4027.91	-2.16294	0.297646	-7.26681	3.68077e-13	2.54092e-12	Down in PBS
GNJMADOJ_00181	NA	4897.82	-2.31456	0.370058	-6.25459	3.98557e-10	2.0267e-09	Down in PBS
GNJMADOJ_00240	NA	2032.01	-4.4812	0.268675	-16.6789	1.86555e-62	2.86176e-60	Down in PBS
GNJMADOJ_00258	NA	2809.29	-2.82529	0.180386	-15.6625	2.73086e-55	2.99225e-53	Down in PBS
GNJMADOJ_00343	NA	236.448	-2.04881	0.224429	-9.129	6.91342e-20	8.83766e-19	Down in PBS
GNJMADOJ_00436	NA	2063.76	-3.84782	0.91599	-4.20072	2.66069e-05	7.33203e-05	Down in PBS
GNJMADOJ_00598	NA	654533	-3.33198	0.370751	-8.98712	2.53782e-19	3.05735e-18	Down in PBS
GNJMADOJ_00638	NA	507.58	-2.43082	0.32922	-7.38357	1.54098e-13	1.086e-12	Down in PBS
GNJMADOJ_00708	NA	67.4381	-3.20844	0.358504	-8.94953	3.56994e-19	4.25618e-18	Down in PBS
GNJMADOJ_00709	NA	530.4	-2.78321	0.429394	-6.48172	9.06804e-11	4.94068e-10	Down in PBS
GNJMADOJ_00725	NA	2305.58	-2.89828	0.480395	-6.03311	1.60836e-09	7.67014e-09	Down in PBS
GNJMADOJ_00764	NA	259.997	-2.43361	0.398685	-6.1041	1.03379e-09	5.03974e-09	Down in PBS
GNJMADOJ_00800	NA	146.036	-3.1546	0.558717	-5.64616	1.64076e-08	6.96565e-08	Down in PBS
GNJMADOJ_00852	NA	208.098	-2.39594	0.243034	-9.85844	6.30188e-23	1.02478e-21	Down in PBS
GNJMADOJ_00853	NA	179.735	-3.36259	0.34547	-9.73339	2.17238e-22	3.39563e-21	Down in PBS
GNJMADOJ_00854	NA	363.364	-3.37381	0.263352	-12.811	1.42214e-37	6.29299e-36	Down in PBS
GNJMADOJ_01031	NA	55.2608	-3.50816	0.582794	-6.01955	1.74904e-09	8.3066e-09	Down in PBS
GNJMADOJ_01032	NA	506.134	-2.87876	0.387425	-7.43049	1.08197e-13	7.76791e-13	Down in PBS
GNJMADOJ_01040	NA	18.7685	-2.41812	0.669036	-3.61434	0.000301119	0.000703783	Down in PBS
GNJMADOJ_01041	NA	280.531	-3.48955	0.498984	-6.99331	2.68483e-12	1.70422e-11	Down in PBS
GNJMADOJ_01053	NA	15.4341	-3.36902	0.785186	-4.29073	1.78086e-05	5.0496e-05	Down in PBS
GNJMADOJ_01056	NA	73.1592	-2.28266	0.424415	-5.37837	7.51641e-08	2.91657e-07	Down in PBS
GNJMADOJ_01061	NA	210.348	-2.78183	0.625143	-4.44991	8.59059e-06	2.5326e-05	Down in PBS
GNJMADOJ_01168	NA	3493.45	-2.28679	0.374427	-6.10743	1.01247e-09	4.94101e-09	Down in PBS
GNJMADOJ_01185	NA	774.883	-2.23182	0.490574	-4.54941	5.37953e-06	1.62872e-05	Down in PBS
GNJMADOJ_01204	NA	9414.42	-2.06379	0.856213	-2.41037	0.0159364	0.0268053	Down in PBS
GNJMADOJ_01205	NA	1.222	-3.81154	1.44662	-2.6348	0.00841878	0.0150109	Down in PBS
GNJMADOJ_01335	NA	2003.87	-2.95119	0.242067	-12.1916	3.44641e-34	1.22003e-32	Down in PBS
GNJMADOJ_01397	NA	680.838	-3.42025	0.276309	-12.3784	3.42226e-35	1.30159e-33	Down in PBS
GNJMADOJ_01398	NA	923.158	-2.76681	0.311348	-8.88653	6.30477e-19	7.38284e-18	Down in PBS
GNJMADOJ_01423	NA	3.18012	-2.47885	0.993343	-2.49546	0.0125795	0.0216171	Down in PBS
GNJMADOJ_01426	NA	346.454	-4.88579	0.497847	-9.81384	9.81572e-23	1.57944e-21	Down in PBS
GNJMADOJ_01427	NA	142.235	-3.71286	0.471722	-7.87087	3.52196e-15	2.81879e-14	Down in PBS
GNJMADOJ_01487	NA	1435.54	-2.56467	0.225254	-11.3857	4.92819e-30	1.34997e-28	Down in PBS
GNJMADOJ_01524	NA	204.509	-2.35388	0.240812	-9.77476	1.44496e-22	2.30093e-21	Down in PBS
GNJMADOJ_01612	NA	85.3553	-2.59306	0.23955	-10.8247	2.62846e-27	5.98821e-26	Down in PBS
GNJMADOJ_01695	NA	48.5921	-2.10375	0.332769	-6.32195	2.58286e-10	1.34006e-09	Down in PBS
GNJMADOJ_01807	NA	688.012	-3.3815	0.213061	-15.871	1.00553e-56	1.18652e-54	Down in PBS
GNJMADOJ_01829	NA	336.098	-2.07795	0.21305	-9.75337	1.78448e-22	2.82205e-21	Down in PBS
GNJMADOJ_01866	NA	3561.97	-2.5607	0.247727	-10.3368	4.80501e-25	9.06256e-24	Down in PBS
GNJMADOJ_01948	NA	203.436	-2.91963	0.352081	-8.2925	1.10892e-16	1.05005e-15	Down in PBS
GNJMADOJ_01949	NA	294.155	-2.74156	0.340615	-8.04884	8.35795e-16	7.21638e-15	Down in PBS
GNJMADOJ_01958	NA	696.134	-2.02512	0.47682	-4.24713	2.16524e-05	6.06478e-05	Down in PBS
GNJMADOJ_02091	NA	1941.09	-3.22643	0.492543	-6.55056	5.732e-11	3.18583e-10	Down in PBS
GNJMADOJ_02194	NA	1529.45	-2.43804	0.179758	-13.5629	6.64345e-42	3.87002e-40	Down in PBS
GNJMADOJ_02214	NA	119.081	-2.73015	0.304805	-8.95702	3.33573e-19	3.98728e-18	Down in PBS
GNJMADOJ_02289	NA	464.058	-2.98643	0.350905	-8.51063	1.72989e-17	1.77304e-16	Down in PBS
GNJMADOJ_02291	NA	829.892	-2.31391	0.342885	-6.74835	1.49533e-11	8.72178e-11	Down in PBS
GNJMADOJ_02354	NA	1191.14	-2.37758	0.302878	-7.84997	4.16146e-15	3.31907e-14	Down in PBS
GNJMADOJ_02509	NA	28978.1	-3.20427	0.442128	-7.24737	4.24927e-13	2.90567e-12	Down in PBS
GNJMADOJ_02512	NA	645.208	-2.76813	0.311434	-8.88833	6.20361e-19	7.28291e-18	Down in PBS
GNJMADOJ_02652	NA	136.082	-3.36755	0.390627	-8.62089	6.64362e-18	7.09372e-17	Down in PBS
GNJMADOJ_02664	NA	164.359	-2.58647	0.313679	-8.24558	1.64356e-16	1.52801e-15	Down in PBS
GNJMADOJ_02776	NA	33.3672	-2.28033	0.577736	-3.947	7.9136e-05	0.000202775	Down in PBS
GNJMADOJ_02777	NA	17.4006	-2.45425	0.823825	-2.97909	0.0028911	0.0056281	Down in PBS
GNJMADOJ_02816	NA	1674.46	-5.17174	0.495278	-10.4421	1.59251e-25	3.13193e-24	Down in PBS
GNJMADOJ_03022	NA	89.3728	-2.00755	0.31091	-6.45702	1.06783e-10	5.76995e-10	Down in PBS
GNJMADOJ_03068	NA	2024.14	-3.31359	0.14872	-22.2807	5.68864e-110	8.72638e-107	Down in PBS
GNJMADOJ_03093	NA	1419.94	-2.16347	0.4584	-4.71961	2.36294e-06	7.53586e-06	Down in PBS
GNJMADOJ_03099	NA	1039.96	-4.2978	0.387855	-11.0809	1.55225e-28	3.86132e-27	Down in PBS
GNJMADOJ_03198	NA	76.6929	-2.17145	0.541904	-4.00708	6.14746e-05	0.000160469	Down in PBS
GNJMADOJ_03262	NA	232.533	-2.63506	0.481721	-5.4701	4.49787e-08	1.79214e-07	Down in PBS
GNJMADOJ_03265	NA	649.291	-3.00569	0.369235	-8.14032	3.94223e-16	3.5296e-15	Down in PBS
GNJMADOJ_03270	NA	840.273	-4.56594	0.476059	-9.59113	8.71242e-22	1.31028e-20	Down in PBS
GNJMADOJ_03282	NA	158.78	-2.69799	0.227137	-11.8782	1.53551e-32	4.94155e-31	Down in PBS
GNJMADOJ_03438	NA	564.161	-2.19359	0.242675	-9.03922	1.57793e-19	1.94161e-18	Down in PBS
GNJMADOJ_03475	NA	163.389	-2.2234	0.526749	-4.22098	2.43248e-05	6.75981e-05	Down in PBS
GNJMADOJ_03556	NA	79.4816	-3.38672	1.17494	-2.88247	0.00394574	0.00747254	Down in PBS
GNJMADOJ_03628	NA	297.301	-3.1521	0.335878	-9.38466	6.31217e-21	8.74958e-20	Down in PBS
GNJMADOJ_03695	NA	370.788	-3.67491	0.377015	-9.74738	1.89295e-22	2.98334e-21	Down in PBS
GNJMADOJ_03735	NA	2150.66	-3.80252	0.435333	-8.73473	2.44246e-18	2.70848e-17	Down in PBS
GNJMADOJ_03879	NA	27.6571	-3.80756	0.656631	-5.79863	6.68601e-09	2.97861e-08	Down in PBS
GNJMADOJ_03891	NA	1305.83	-3.43188	0.234198	-14.6537	1.27503e-48	1.0478e-46	Down in PBS
GNJMADOJ_03928	NA	2881.85	-3.82382	0.458648	-8.33716	7.60986e-17	7.31119e-16	Down in PBS
GNJMADOJ_03929	NA	469.009	-2.51981	0.435103	-5.7913	6.98428e-09	3.0965e-08	Down in PBS
GNJMADOJ_03940	NA	4145.37	-2.41247	0.389802	-6.18896	6.05622e-10	3.04266e-09	Down in PBS
GNJMADOJ_03941	NA	6317.1	-2.23484	0.33889	-6.59458	4.26467e-11	2.4081e-10	Down in PBS
GNJMADOJ_04125	NA	26.7027	-2.7587	0.720063	-3.83119	0.000127523	0.000316708	Down in PBS
GNJMADOJ_04131	NA	11.3866	-4.9901	0.969441	-5.1474	2.64121e-07	9.46638e-07	Down in PBS
GNJMADOJ_04132	NA	1.96984	-2.63784	1.16702	-2.26031	0.0238018	0.0384336	Down in PBS
GNJMADOJ_04167	NA	190.676	-3.04759	0.468895	-6.49952	8.05756e-11	4.43551e-10	Down in PBS
GNJMADOJ_04261	NA	404.477	-3.17901	0.366931	-8.66378	4.56369e-18	4.95332e-17	Down in PBS
GNJMADOJ_04269	NA	14.5974	-3.77741	0.737617	-5.1211	3.03756e-07	1.07365e-06	Down in PBS
GNJMADOJ_04270	NA	488.468	-3.85845	1.79526	-2.14925	0.0316148	0.0497406	Down in PBS
GNJMADOJ_04303	NA	286.309	-2.48046	0.401052	-6.18488	6.21502e-10	3.11563e-09	Down in PBS
GNJMADOJ_04317	NA	2347.51	-7.6295	1.76203	-4.32995	1.49146e-05	4.25261e-05	Down in PBS
GNJMADOJ_04556	NA	225.111	-2.1818	0.275111	-7.93059	2.1811e-15	1.7892e-14	Down in PBS
GNJMADOJ_04561	NA	23038	-2.38142	0.822643	-2.89484	0.0037935	0.00720499	Down in PBS
GNJMADOJ_04562	NA	116.606	-2.14949	0.299381	-7.17978	6.98215e-13	4.62329e-12	Down in PBS
GNJMADOJ_01491	ndhC	10912	-2.49926	0.211515	-11.816	3.22648e-32	1.01008e-30	Down in PBS
GNJMADOJ_01284	ndk	3829.13	-2.23379	0.266605	-8.37868	5.35253e-17	5.24092e-16	Down in PBS
GNJMADOJ_02101	nreC	1168.29	-2.77357	0.388394	-7.14113	9.25667e-13	6.05963e-12	Down in PBS
GNJMADOJ_04170	nrfA	1362.49	-4.36201	0.419034	-10.4097	2.23945e-25	4.34851e-24	Down in PBS
GNJMADOJ_04169	nrfB	305.722	-2.96554	0.412238	-7.19376	6.30324e-13	4.20398e-12	Down in PBS
GNJMADOJ_01523	nudI	325.599	-2.09352	0.247315	-8.465	2.56162e-17	2.58522e-16	Down in PBS
GNJMADOJ_01492	nuoB	11942.1	-2.0959	0.208215	-10.066	7.80593e-24	1.39236e-22	Down in PBS
GNJMADOJ_01493	nuoC	33460.3	-2.16058	0.2516	-8.58736	8.8987e-18	9.39261e-17	Down in PBS
GNJMADOJ_01494	nuoE	6309.51	-2.36507	0.274456	-8.61733	6.85352e-18	7.28404e-17	Down in PBS
GNJMADOJ_01495	nuoF	15975.4	-2.76403	0.278569	-9.92226	3.33116e-23	5.5949e-22	Down in PBS
GNJMADOJ_01496	nuoG	38113.9	-2.703	0.311743	-8.6706	4.29859e-18	4.67662e-17	Down in PBS
GNJMADOJ_01497	nuoH	7730.89	-2.74603	0.28929	-9.4923	2.25986e-21	3.28072e-20	Down in PBS
GNJMADOJ_01498	nuoI	4533.72	-2.75286	0.33074	-8.32332	8.55333e-17	8.16648e-16	Down in PBS
GNJMADOJ_01499	nuoJ	3353.16	-2.86196	0.294382	-9.72193	2.43131e-22	3.76731e-21	Down in PBS
GNJMADOJ_01500	nuoK	553.338	-3.04707	0.365362	-8.33987	7.43749e-17	7.16053e-16	Down in PBS
GNJMADOJ_01501	nuoL	14331.7	-3.25127	0.304836	-10.6656	1.47393e-26	3.06925e-25	Down in PBS
GNJMADOJ_01502	nuoM	9195.4	-3.58734	0.345228	-10.3912	2.71803e-25	5.23363e-24	Down in PBS
GNJMADOJ_01503	nuoN	10385.7	-3.08289	0.30441	-10.1274	4.17485e-24	7.53438e-23	Down in PBS
GNJMADOJ_02288	ompD	65013.3	-6.43707	0.48966	-13.146	1.79458e-39	9.1763e-38	Down in PBS
GNJMADOJ_02460	ompW	81552.5	-6.53309	0.276459	-23.6313	1.8358e-123	4.22417e-120	Down in PBS
GNJMADOJ_02475	oppA	27868.5	-3.33573	0.190375	-17.5219	9.7536e-69	2.49367e-66	Down in PBS
GNJMADOJ_02474	oppB	5182.34	-2.95425	0.214768	-13.7555	4.71708e-43	2.93351e-41	Down in PBS
GNJMADOJ_02473	oppC	2856.79	-2.81008	0.239735	-11.7216	9.87884e-32	2.9521e-30	Down in PBS
GNJMADOJ_02472	oppD	3940.57	-2.19767	0.220266	-9.97736	1.91497e-23	3.30064e-22	Down in PBS
GNJMADOJ_00217	oppF_1	1024.81	-2.13375	0.174132	-12.2536	1.60687e-34	5.77719e-33	Down in PBS
GNJMADOJ_02202	osmW	1445.45	-2.49152	0.458089	-5.43894	5.3597e-08	2.11902e-07	Down in PBS
GNJMADOJ_02203	osmX	2187.1	-2.30701	0.46439	-4.96784	6.77043e-07	2.31827e-06	Down in PBS
GNJMADOJ_02204	osmY_2	1521.07	-2.37889	0.448049	-5.30945	1.09954e-07	4.16126e-07	Down in PBS
GNJMADOJ_00335	pckA	58325	-2.25172	0.312866	-7.19708	6.15135e-13	4.11461e-12	Down in PBS
GNJMADOJ_00233	pdeH	457.971	-2.80826	0.319929	-8.77778	1.66738e-18	1.88071e-17	Down in PBS
GNJMADOJ_04257	pepE	2620.22	-2.00943	0.167529	-11.9946	3.79444e-33	1.25626e-31	Down in PBS
GNJMADOJ_02661	pgsA	1571.13	-2.25974	0.259566	-8.70584	3.15244e-18	3.46242e-17	Down in PBS
GNJMADOJ_01420	pgtC	2199.94	-2.4346	0.276957	-8.79052	1.48871e-18	1.68745e-17	Down in PBS
GNJMADOJ_01756	phsA	14697.4	-4.32282	0.343747	-12.5756	2.87568e-36	1.20308e-34	Down in PBS
GNJMADOJ_01757	phsB	2901.25	-4.11816	0.324478	-12.6917	6.57776e-37	2.82905e-35	Down in PBS
GNJMADOJ_01758	phsC	4577.9	-4.49908	0.337857	-13.3165	1.85541e-40	1.00454e-38	Down in PBS
GNJMADOJ_01622	preA	5987.11	-3.03533	0.27709	-10.9543	6.33385e-28	1.50249e-26	Down in PBS
GNJMADOJ_01623	preT	6877.8	-4.48407	0.333678	-13.4383	3.6052e-41	2.07389e-39	Down in PBS
GNJMADOJ_01059	prgH	604.04	-3.31579	0.512182	-6.47385	9.55374e-11	5.1786e-10	Down in PBS
GNJMADOJ_01060	prgI	185.113	-3.88125	0.601572	-6.45185	1.10494e-10	5.95426e-10	Down in PBS
GNJMADOJ_01125	proV	2809.44	-4.86865	0.357627	-13.6138	3.31649e-42	1.95673e-40	Down in PBS
GNJMADOJ_01124	proW	3405.74	-4.36892	0.313128	-13.9525	3.0388e-44	1.99779e-42	Down in PBS
GNJMADOJ_01123	proX	4798.31	-4.92135	0.337134	-14.5976	2.90922e-48	2.34881e-46	Down in PBS
GNJMADOJ_03450	prpR	1595.95	-3.13493	0.238557	-13.1412	1.91093e-39	9.66385e-38	Down in PBS
GNJMADOJ_04186	prsE_2	47.6208	-2.25559	0.501837	-4.49466	6.9682e-06	2.07692e-05	Down in PBS
GNJMADOJ_02089	puuP	1148.85	-2.54094	0.268065	-9.47882	2.57168e-21	3.70999e-20	Down in PBS
GNJMADOJ_02604	pykA	19395.6	-2.31101	0.253768	-9.10679	8.48526e-20	1.06692e-18	Down in PBS
GNJMADOJ_00110	pyrE	548.065	-2.75385	0.300026	-9.17868	4.36418e-20	5.65745e-19	Down in PBS
GNJMADOJ_03979	pyrI	1472.15	-2.14979	0.415853	-5.1696	2.34599e-07	8.48095e-07	Down in PBS
GNJMADOJ_00259	rbbA	5333.02	-3.64831	0.207528	-17.5798	3.51651e-69	9.5194e-67	Down in PBS
GNJMADOJ_02092	RBKS_2	1280.13	-2.1618	0.44574	-4.84991	1.23515e-06	4.08344e-06	Down in PBS
GNJMADOJ_04567	rbsK_2	2883.6	-2.74893	0.324814	-8.46311	2.6034e-17	2.61879e-16	Down in PBS
GNJMADOJ_04566	rbsR	1243.92	-2.34047	0.307278	-7.61679	2.6006e-14	1.94918e-13	Down in PBS
GNJMADOJ_02102	rcsC_2	4941.68	-2.2298	0.323455	-6.89368	5.43662e-12	3.29635e-11	Down in PBS
GNJMADOJ_00166	rhaR_1	758.969	-3.74591	0.190964	-19.6158	1.13341e-85	5.79553e-83	Down in PBS
GNJMADOJ_04401	rhaR_10	596.909	-2.89196	0.22207	-13.0228	9.08217e-39	4.4464e-37	Down in PBS
GNJMADOJ_01058	rhaR_2	1654.45	-2.91481	0.476158	-6.12152	9.26859e-10	4.55305e-09	Down in PBS
GNJMADOJ_04013	rhaR_7	1179.79	-2.45308	0.365401	-6.71337	1.90177e-11	1.10087e-10	Down in PBS
GNJMADOJ_04149	rhaR_8	980.162	-2.62516	0.374542	-7.00899	2.40052e-12	1.53221e-11	Down in PBS
GNJMADOJ_01785	rhaS_3	2281.49	-3.67167	0.427716	-8.58437	9.13378e-18	9.61868e-17	Down in PBS
GNJMADOJ_00193	rhtB_1	532.144	-2.12088	0.202674	-10.4645	1.25741e-25	2.48352e-24	Down in PBS
GNJMADOJ_03139	rihA	2474.42	-4.43987	0.266348	-16.6694	2.18781e-62	3.24784e-60	Down in PBS
GNJMADOJ_00007	sauU_1	209.165	-2.85901	0.263211	-10.8621	1.7472e-27	4.02031e-26	Down in PBS
GNJMADOJ_01035	sctC_1	523.69	-3.93666	0.545736	-7.2135	5.45307e-13	3.68503e-12	Down in PBS
GNJMADOJ_03078	sdhA	82115.5	-3.12892	0.26402	-11.8511	2.12419e-32	6.69557e-31	Down in PBS
GNJMADOJ_03077	sdhB	27185	-3.47956	0.280048	-12.4249	1.91505e-35	7.53253e-34	Down in PBS
GNJMADOJ_03079	sdhD	11837	-2.75647	0.225412	-12.2286	2.18701e-34	7.80204e-33	Down in PBS
GNJMADOJ_02665	sdiA	704.431	-2.30916	0.282432	-8.17598	2.93462e-16	2.66899e-15	Down in PBS
GNJMADOJ_03276	sfmC_1	2318.25	-7.62599	0.43089	-17.6982	4.32861e-70	1.24502e-67	Down in PBS
GNJMADOJ_03275	sfmD	5112.21	-4.89343	0.326098	-15.006	6.70408e-51	6.17044e-49	Down in PBS
GNJMADOJ_03273	sfmF	792.544	-2.222	0.321661	-6.90788	4.91944e-12	2.99887e-11	Down in PBS
GNJMADOJ_03274	sfmH_1	1556.18	-3.7066	0.332865	-11.1355	8.4307e-29	2.17967e-27	Down in PBS
GNJMADOJ_01047	sicA	266.678	-3.30459	0.482637	-6.84693	7.54498e-12	4.51521e-11	Down in PBS
GNJMADOJ_01054	sicP	45.5398	-2.75332	0.622975	-4.41964	9.88657e-06	2.89612e-05	Down in PBS
GNJMADOJ_02818	sigE	123.712	-3.1556	0.58768	-5.36958	7.89198e-08	3.05715e-07	Down in PBS
GNJMADOJ_01048	sipB	1974.52	-3.10639	0.567611	-5.47274	4.43125e-08	1.76713e-07	Down in PBS
GNJMADOJ_02290	smvA	1297.55	-3.01927	0.273406	-11.0432	2.36509e-28	5.78943e-27	Down in PBS
GNJMADOJ_02142	sodB	31825.2	-4.75065	0.323183	-14.6996	6.48542e-49	5.42653e-47	Down in PBS
GNJMADOJ_02817	sopB	1184.32	-4.31099	0.492486	-8.75354	2.06762e-18	2.31513e-17	Down in PBS
GNJMADOJ_01038	spaK	72.0727	-2.23356	0.513137	-4.35277	1.3443e-05	3.85932e-05	Down in PBS
GNJMADOJ_01039	spaL	526.781	-2.61003	0.448193	-5.82345	5.76438e-09	2.58807e-08	Down in PBS
GNJMADOJ_01042	spaO	133.136	-3.69346	0.457585	-8.07163	6.93672e-16	6.09214e-15	Down in PBS
GNJMADOJ_01043	spaP_1	67.0307	-2.26901	0.434293	-5.22462	1.74514e-07	6.41466e-07	Down in PBS
GNJMADOJ_03100	speF	9334.93	-3.24895	0.40311	-8.05972	7.64663e-16	6.65214e-15	Down in PBS
GNJMADOJ_03076	sucA	139709	-2.73633	0.299637	-9.13215	6.71493e-20	8.60782e-19	Down in PBS
GNJMADOJ_03075	sucB	59069.4	-3.21398	0.333975	-9.6234	6.36914e-22	9.70555e-21	Down in PBS
GNJMADOJ_03074	sucC	33890.6	-3.18458	0.339221	-9.38795	6.11816e-21	8.50628e-20	Down in PBS
GNJMADOJ_03073	sucD	32777	-3.07181	0.337006	-9.11501	7.86619e-20	9.91786e-19	Down in PBS
GNJMADOJ_03795	talB	28544.7	-2.21113	0.147081	-15.0334	4.4371e-51	4.16725e-49	Down in PBS
GNJMADOJ_02636	tar	4218	-6.7491	0.432266	-15.6133	5.90764e-55	6.17885e-53	Down in PBS
GNJMADOJ_02078	tcyP_2	2056.41	-2.64399	0.222296	-11.894	1.27189e-32	4.15122e-31	Down in PBS
GNJMADOJ_00600	tdcB	1334.54	-5.46522	0.604701	-9.03789	1.59722e-19	1.96011e-18	Down in PBS
GNJMADOJ_00601	tdcC	2199.21	-4.54072	0.535516	-8.47915	2.26854e-17	2.29952e-16	Down in PBS
GNJMADOJ_00602	tdcD	934.358	-3.87292	0.625732	-6.18942	6.03841e-10	3.03702e-09	Down in PBS
GNJMADOJ_00603	tdcE	2495.27	-2.96903	0.526583	-5.63829	1.71752e-08	7.26471e-08	Down in PBS
GNJMADOJ_00604	tdcG	1652.35	-2.29735	0.451668	-5.08637	3.64975e-07	1.2802e-06	Down in PBS
GNJMADOJ_00016	torR	2844.64	-2.21816	0.142814	-15.5318	2.11349e-54	2.16139e-52	Down in PBS
GNJMADOJ_03985	treC	916.191	-2.83134	0.196036	-14.443	2.77469e-47	2.05954e-45	Down in PBS
GNJMADOJ_02341	trg_2	866.635	-2.95426	0.269453	-10.9639	5.69626e-28	1.35825e-26	Down in PBS
GNJMADOJ_00599	tsaR	1102.6	-4.97065	0.564486	-8.80562	1.30127e-18	1.49338e-17	Down in PBS
GNJMADOJ_00268	tsr_1	2087.28	-3.04055	0.273087	-11.134	8.57222e-29	2.20388e-27	Down in PBS
GNJMADOJ_03406	tsx	2982.58	-3.31376	0.192145	-17.2461	1.19692e-66	2.50374e-64	Down in PBS
GNJMADOJ_02095	ttrB	899.784	-2.25666	0.358407	-6.29636	3.0472e-10	1.57035e-09	Down in PBS
GNJMADOJ_02094	ttrC	569.246	-2.51061	0.368125	-6.81999	9.10442e-12	5.3993e-11	Down in PBS
GNJMADOJ_02096	ttrS	3587.89	-3.16963	0.19572	-16.1947	5.49436e-59	7.22429e-57	Down in PBS
GNJMADOJ_04053	ulaA_3	676.653	-2.86191	0.36196	-7.90669	2.64321e-15	2.1378e-14	Down in PBS
GNJMADOJ_04052	ulaB	128.934	-2.76515	0.29652	-9.32536	1.10611e-20	1.49276e-19	Down in PBS
GNJMADOJ_04051	ulaC_3	204.723	-2.09835	0.355463	-5.90315	3.56617e-09	1.64115e-08	Down in PBS
GNJMADOJ_04050	ulaD	390.207	-2.12515	0.33085	-6.42331	1.3334e-10	7.12695e-10	Down in PBS
GNJMADOJ_04049	ulaE_2	407.338	-2.04121	0.236472	-8.63192	6.03281e-18	6.48668e-17	Down in PBS
GNJMADOJ_02367	uspF	24460.1	-5.16269	0.26689	-19.3439	2.29469e-83	1.05602e-80	Down in PBS
GNJMADOJ_03187	uspG	16170.6	-2.18294	0.310861	-7.02223	2.18362e-12	1.39958e-11	Down in PBS
GNJMADOJ_04311	uxaA_2	123.158	-2.42699	0.507252	-4.78459	1.71333e-06	5.56046e-06	Down in PBS
GNJMADOJ_03250	ybdG	3628.21	-3.08514	0.280382	-11.0033	3.68227e-28	8.87215e-27	Down in PBS
GNJMADOJ_03021	ybhA_2	1310.67	-2.41804	0.279238	-8.65945	4.74047e-18	5.1331e-17	Down in PBS
GNJMADOJ_03018	ybhC	3184.15	-2.54525	0.223972	-11.3642	6.30668e-30	1.71736e-28	Down in PBS
GNJMADOJ_03004	ybhK	1422.48	-2.8121	0.267725	-10.5037	8.30785e-26	1.64796e-24	Down in PBS
GNJMADOJ_01867	yceM	2432.95	-2.80288	0.241641	-11.5993	4.15316e-31	1.20207e-29	Down in PBS
GNJMADOJ_02466	yciI	1592.92	-3.08869	0.262677	-11.7585	6.38498e-32	1.94594e-30	Down in PBS
GNJMADOJ_02446	yciK	2773.57	-2.60035	0.193816	-13.4166	4.83599e-41	2.74756e-39	Down in PBS
GNJMADOJ_02287	yddG	330.771	-2.70821	0.227948	-11.8808	1.48888e-32	4.82524e-31	Down in PBS
GNJMADOJ_02219	ydfZ	9819.77	-4.32207	0.310263	-13.9304	4.14289e-44	2.68529e-42	Down in PBS
GNJMADOJ_02188	ydgH	4523.01	-2.46231	0.16925	-14.5483	5.98292e-48	4.66668e-46	Down in PBS
GNJMADOJ_04168	ydhX	258.677	-3.11564	0.415571	-7.49725	6.51695e-14	4.74541e-13	Down in PBS
GNJMADOJ_02424	ydiV_2	1095.6	-2.81144	0.309223	-9.09193	9.72945e-20	1.21013e-18	Down in PBS
GNJMADOJ_02590	yebZ	3594.27	-2.60485	0.236444	-11.0168	3.17132e-28	7.68127e-27	Down in PBS
GNJMADOJ_03901	yeeN	150.192	-2.99145	0.400985	-7.46025	8.63572e-14	6.22909e-13	Down in PBS
GNJMADOJ_01657	yehD	303.876	-5.24888	0.32374	-16.2133	4.06395e-59	5.50067e-57	Down in PBS
GNJMADOJ_03261	yfdH_1	170.712	-2.89756	0.31755	-9.12476	7.18985e-20	9.14024e-19	Down in PBS
GNJMADOJ_03266	yfdH_2	188.951	-2.86936	0.328518	-8.73424	2.45308e-18	2.71372e-17	Down in PBS
GNJMADOJ_01365	yfeX	5973.31	-3.50569	0.234608	-14.9427	1.73738e-50	1.50857e-48	Down in PBS
GNJMADOJ_01332	yffB	501.885	-2.51929	0.245955	-10.2429	1.27382e-24	2.38297e-23	Down in PBS
GNJMADOJ_00560	yhbU	2199.99	-3.70549	0.268032	-13.8248	1.80505e-43	1.13792e-41	Down in PBS
GNJMADOJ_00487	yhcB	2287.35	-2.10825	0.168504	-12.5116	6.45229e-36	2.62774e-34	Down in PBS
GNJMADOJ_00260	yhhJ	1660.42	-2.57489	0.289036	-8.90855	5.17041e-19	6.11677e-18	Down in PBS
GNJMADOJ_00203	yiaC	746.047	-2.83494	0.216258	-13.1091	2.92097e-39	1.46112e-37	Down in PBS
GNJMADOJ_00171	yiaO	103.47	-2.5542	0.204655	-12.4805	9.53509e-36	3.81569e-34	Down in PBS
GNJMADOJ_03965	yjgN	224.435	-2.16182	0.320753	-6.73983	1.58568e-11	9.22538e-11	Down in PBS
GNJMADOJ_03889	yjiE_2	1361.25	-2.17692	0.197887	-11.0008	3.78664e-28	9.0761e-27	Down in PBS
GNJMADOJ_03835	yjjI	3970.42	-3.04246	0.258073	-11.7892	4.43977e-32	1.36212e-30	Down in PBS
GNJMADOJ_03836	yjjW	788.754	-2.52083	0.253443	-9.94634	2.61632e-23	4.45937e-22	Down in PBS
GNJMADOJ_02208	ynfF_1	2743.56	-2.24737	0.317677	-7.07441	1.50089e-12	9.68736e-12	Down in PBS
GNJMADOJ_02141	ynhF	895.397	-2.37083	0.30038	-7.89277	2.95546e-15	2.38614e-14	Down in PBS
GNJMADOJ_02591	yobA	1417.67	-2.3292	0.24683	-9.43647	3.85556e-21	5.45947e-20	Down in PBS
GNJMADOJ_00663	yqiD	202.993	-3.61903	0.336798	-10.7454	6.22978e-27	1.35874e-25	Down in PBS
GNJMADOJ_00488	zapE	1557.37	-2.12309	0.222789	-9.5296	1.57884e-21	2.32879e-20	Down in PBS
GNJMADOJ_00269	zntA	3945.7	-2.67846	0.577373	-4.63905	3.50012e-06	1.08835e-05	Down in PBS
GNJMADOJ_02152	aaeB_2	3109.93	2.17271	0.27287	7.96243	1.68698e-15	1.40388e-14	Up in PBS
GNJMADOJ_00468	aaeX	201.581	2.02828	0.433101	4.68316	2.82479e-06	8.89172e-06	Up in PBS
GNJMADOJ_01552	ada	4109.89	2.07899	0.308852	6.73136	1.68084e-11	9.75441e-11	Up in PBS
GNJMADOJ_00162	adhB_1	360.373	2.12576	0.204222	10.409	2.25514e-25	4.36056e-24	Up in PBS
GNJMADOJ_02477	adhE_4	61692.5	2.09153	0.245851	8.5073	1.78034e-17	1.82069e-16	Up in PBS
GNJMADOJ_00071	agaC_1	295.035	2.0905	0.321353	6.5053	7.75365e-11	4.27846e-10	Up in PBS
GNJMADOJ_03295	allE	3912.47	2.56601	0.320947	7.99512	1.29448e-15	1.09911e-14	Up in PBS
GNJMADOJ_03715	apaG	2803.75	2.12981	0.211647	10.0631	8.04636e-24	1.42971e-22	Up in PBS
GNJMADOJ_03716	apaH	6881.31	2.10431	0.232982	9.03206	1.68467e-19	2.05646e-18	Up in PBS
GNJMADOJ_01175	apxIB	1540.37	3.66415	0.78162	4.68789	2.76036e-06	8.69484e-06	Up in PBS
GNJMADOJ_03703	araA	1268.99	2.13018	0.578837	3.68011	0.000233132	0.000553598	Up in PBS
GNJMADOJ_03702	araB	2006.19	2.29707	0.509151	4.51156	6.43512e-06	1.92928e-05	Up in PBS
GNJMADOJ_02646	araH	116.119	2.3459	0.281432	8.33559	7.71101e-17	7.39294e-16	Up in PBS
GNJMADOJ_03565	arfB	645.664	2.42933	0.385042	6.30924	2.80403e-10	1.44665e-09	Up in PBS
GNJMADOJ_01972	aroQ	323.104	2.42964	0.534343	4.54697	5.44235e-06	1.6445e-05	Up in PBS
GNJMADOJ_02016	astA	6142.76	2.13393	0.207792	10.2695	9.66566e-25	1.81557e-23	Up in PBS
GNJMADOJ_02017	astD	10862.2	2.15805	0.253992	8.4965	1.95393e-17	1.98937e-16	Up in PBS
GNJMADOJ_02358	azoR	1705.84	2.40395	0.409722	5.86728	4.4299e-09	2.00893e-08	Up in PBS
GNJMADOJ_02391	bdcA	1072.78	2.28833	0.333047	6.87089	6.3802e-12	3.84315e-11	Up in PBS
GNJMADOJ_01176	bepC	3767.94	2.37539	0.423185	5.61311	1.98722e-08	8.29872e-08	Up in PBS
GNJMADOJ_00163	bglK	8967.53	3.39636	0.428519	7.9258	2.2668e-15	1.85619e-14	Up in PBS
GNJMADOJ_01918	bhsA	4654.08	2.20103	0.811169	2.71341	0.00665951	0.0121326	Up in PBS
GNJMADOJ_03418	brnQ	18701.1	3.36432	0.183233	18.361	2.69829e-75	9.55194e-73	Up in PBS
GNJMADOJ_04336	bssD	5080.16	3.4018	0.322434	10.5504	5.05984e-26	1.02579e-24	Up in PBS
GNJMADOJ_02986	cecR	3428.94	3.8843	0.310619	12.505	7.0076e-36	2.82886e-34	Up in PBS
GNJMADOJ_02030	chbG	2211.12	2.44314	0.299562	8.15572	3.47107e-16	3.13213e-15	Up in PBS
GNJMADOJ_03181	citX_1	66.9324	2.59788	0.318124	8.16625	3.18135e-16	2.88768e-15	Up in PBS
GNJMADOJ_03372	clpX	99102.6	2.54765	0.264025	9.64926	4.95132e-22	7.57009e-21	Up in PBS
GNJMADOJ_02871	cmk	7545.55	2.05147	0.227288	9.02587	1.78276e-19	2.15902e-18	Up in PBS
GNJMADOJ_03364	cof	5984.13	3.75503	0.338857	11.0815	1.543e-28	3.85918e-27	Up in PBS
GNJMADOJ_03323	copA	15713.3	2.56379	0.34028	7.53434	4.90794e-14	3.61961e-13	Up in PBS
GNJMADOJ_04389	cpxP	177312	4.76489	0.517924	9.19998	3.58021e-20	4.70747e-19	Up in PBS
GNJMADOJ_01108	csrA	5888.3	2.54131	0.301697	8.42336	3.65823e-17	3.62827e-16	Up in PBS
GNJMADOJ_02305	curA	15883.4	2.24994	0.266372	8.44661	2.9989e-17	2.98722e-16	Up in PBS
GNJMADOJ_02623	cutC_1	15577.7	2.54767	0.37414	6.8094	9.8005e-12	5.79716e-11	Up in PBS
GNJMADOJ_00556	deaD	23558.6	2.47902	0.231264	10.7194	8.24939e-27	1.77401e-25	Up in PBS
GNJMADOJ_00073	dgaE_1	462.948	2.23146	0.370172	6.02817	1.65825e-09	7.88353e-09	Up in PBS
GNJMADOJ_00011	dgoA	329.935	2.21906	0.246725	8.99408	2.38228e-19	2.87749e-18	Up in PBS
GNJMADOJ_00010	dgoK1	1190.45	2.47739	0.158579	15.6224	5.12565e-55	5.48564e-53	Up in PBS
GNJMADOJ_03613	dksA	6644.63	2.14731	0.227349	9.44501	3.55379e-21	5.0477e-20	Up in PBS
GNJMADOJ_02969	dps	291294	2.15512	0.50579	4.26091	2.03598e-05	5.73766e-05	Up in PBS
GNJMADOJ_01635	dusC	1461.17	3.41385	0.264255	12.9188	3.52823e-38	1.62369e-36	Up in PBS
GNJMADOJ_01162	elmGT	2579.27	4.44285	0.346625	12.8175	1.30931e-37	5.90728e-36	Up in PBS
GNJMADOJ_01343	eutS	139.536	2.70235	0.339121	7.96869	1.60359e-15	1.33934e-14	Up in PBS
GNJMADOJ_00704	exbB	13816.8	2.87789	0.328961	8.74843	2.1635e-18	2.41661e-17	Up in PBS
GNJMADOJ_00705	exbD	2981.78	2.96657	0.310387	9.55767	1.20438e-21	1.7937e-20	Up in PBS
GNJMADOJ_00729	exuT_1	7155.08	3.84576	0.569441	6.75356	1.44257e-11	8.43547e-11	Up in PBS
GNJMADOJ_02545	fadD	12073.7	2.07005	0.200127	10.3437	4.47059e-25	8.46653e-24	Up in PBS
GNJMADOJ_03496	fadE	175857	2.56674	0.263786	9.73038	2.23754e-22	3.47877e-21	Up in PBS
GNJMADOJ_03225	fepB	1470.4	2.26667	0.379146	5.97836	2.254e-09	1.05523e-08	Up in PBS
GNJMADOJ_03229	fepC	702.507	2.02866	0.305785	6.63426	3.26134e-11	1.85981e-10	Up in PBS
GNJMADOJ_03227	fepD	875.315	2.49453	0.40985	6.08645	1.15445e-09	5.59831e-09	Up in PBS
GNJMADOJ_03608	fhuA_2	11978.8	2.65957	0.355246	7.48657	7.06991e-14	5.13993e-13	Up in PBS
GNJMADOJ_02669	fliY_2	6958.64	2.11858	0.212031	9.99182	1.65511e-23	2.89613e-22	Up in PBS
GNJMADOJ_01605	fruA_2	2677.58	2.40562	0.360571	6.67169	2.5287e-11	1.45101e-10	Up in PBS
GNJMADOJ_04335	frwD	506.843	2.35957	0.292345	8.0712	6.96079e-16	6.10163e-15	Up in PBS
GNJMADOJ_00388	fusA	130871	2.13598	0.230784	9.25531	2.13615e-20	2.8412e-19	Up in PBS
GNJMADOJ_01144	gabD	20229.1	2.08609	0.504924	4.1315	3.6041e-05	9.75643e-05	Up in PBS
GNJMADOJ_01993	gapA	126777	2.17542	0.15281	14.2361	5.46919e-46	3.7566e-44	Up in PBS
GNJMADOJ_00965	garK_2	1796.13	2.12158	0.266114	7.97244	1.55574e-15	1.30173e-14	Up in PBS
GNJMADOJ_04098	gdx	1786.31	2.04393	0.177623	11.5071	1.21456e-30	3.42909e-29	Up in PBS
GNJMADOJ_01146	glaH	40803.7	2.66791	0.384647	6.93598	4.03406e-12	2.48857e-11	Up in PBS
GNJMADOJ_00504	gltB	10316.6	2.59516	0.394844	6.57262	4.94388e-11	2.7746e-10	Up in PBS
GNJMADOJ_00503	gltD	1968.76	2.75728	0.396752	6.94965	3.66197e-12	2.27428e-11	Up in PBS
GNJMADOJ_02536	gnsA	809.599	2.29961	0.250252	9.18919	3.95806e-20	5.17471e-19	Up in PBS
GNJMADOJ_02747	hcpA_1	151.765	3.61497	0.274443	13.1721	1.27096e-39	6.57187e-38	Up in PBS
GNJMADOJ_04554	ilvG	2673.45	3.14902	0.350622	8.98124	2.6774e-19	3.21162e-18	Up in PBS
GNJMADOJ_03688	ilvH	5732.28	2.88528	0.413925	6.97054	3.15734e-12	1.99042e-11	Up in PBS
GNJMADOJ_04553	ilvM	320.476	2.27407	0.370325	6.14073	8.21411e-10	4.07781e-09	Up in PBS
GNJMADOJ_01406	ipdC	41443.6	3.49632	0.440439	7.93827	2.05017e-15	1.68781e-14	Up in PBS
GNJMADOJ_01265	iscR	19811.4	3.18373	0.294234	10.8204	2.75526e-27	6.24616e-26	Up in PBS
GNJMADOJ_01266	iscS	27786.5	2.09886	0.289475	7.25056	4.15045e-13	2.84232e-12	Up in PBS
GNJMADOJ_01140	kbp	12176.8	2.08465	0.507656	4.10642	4.01843e-05	0.000107956	Up in PBS
GNJMADOJ_03094	kdpA	715.022	2.44196	0.429232	5.68915	1.27673e-08	5.48087e-08	Up in PBS
GNJMADOJ_00377	kefC_1	2365.95	2.49374	0.264433	9.43052	4.08047e-21	5.74261e-20	Up in PBS
GNJMADOJ_03719	kefF	1624.15	2.21391	0.381784	5.79886	6.6766e-09	2.9773e-08	Up in PBS
GNJMADOJ_01604	lacC_2	962.935	2.30383	0.336892	6.83847	8.00436e-12	4.76534e-11	Up in PBS
GNJMADOJ_03691	leuA	1628.27	2.4797	0.307855	8.05479	7.9617e-16	6.90014e-15	Up in PBS
GNJMADOJ_00070	levE	188.294	2.00337	0.188914	10.6047	2.8343e-26	5.79709e-25	Up in PBS
GNJMADOJ_01145	lhgD	29709.6	2.86692	0.46487	6.16713	6.95409e-10	3.46725e-09	Up in PBS
GNJMADOJ_00278	livJ	2097.28	2.33697	0.115182	20.2893	1.59743e-91	1.47028e-88	Up in PBS
GNJMADOJ_00518	lptC	4219.6	2.70485	0.213718	12.6561	1.03453e-36	4.40824e-35	Up in PBS
GNJMADOJ_01416	lpxP	5068.16	3.58738	0.453656	7.9077	2.6219e-15	2.1243e-14	Up in PBS
GNJMADOJ_04376	lsrA	1639.28	2.34723	0.318737	7.36416	1.78262e-13	1.24865e-12	Up in PBS
GNJMADOJ_04375	lsrC	1000.61	2.63465	0.318338	8.27629	1.27073e-16	1.19345e-15	Up in PBS
GNJMADOJ_00009	lutR	2839	2.2943	0.189126	12.131	7.23173e-34	2.4707e-32	Up in PBS
GNJMADOJ_00322	malQ	5896.67	2.48963	0.379788	6.55532	5.55238e-11	3.08973e-10	Up in PBS
GNJMADOJ_02231	marR	10412.7	2.08097	0.350458	5.93786	2.88761e-09	1.33556e-08	Up in PBS
GNJMADOJ_02976	mcbA	9279.21	4.84831	0.566575	8.55723	1.15616e-17	1.2065e-16	Up in PBS
GNJMADOJ_02304	mcbR	6857.52	4.00865	0.401436	9.9858	1.75885e-23	3.05443e-22	Up in PBS
GNJMADOJ_02135	mdtK	8610.3	2.0948	0.231797	9.03725	1.60664e-19	1.96642e-18	Up in PBS
GNJMADOJ_03559	metI	526.605	2.13713	0.276179	7.7382	1.00831e-14	7.8782e-14	Up in PBS
GNJMADOJ_00078	mgtB	2633.64	3.99035	0.496252	8.04098	8.91254e-16	7.66645e-15	Up in PBS
GNJMADOJ_00077	mgtC	451.652	4.31358	0.456005	9.45949	3.09439e-21	4.40878e-20	Up in PBS
GNJMADOJ_01069	mntB_1	14328.4	5.14121	0.448856	11.454	2.24504e-30	6.2998e-29	Up in PBS
GNJMADOJ_01403	mntH	8807.92	2.8126	0.335965	8.37171	5.67887e-17	5.5369e-16	Up in PBS
GNJMADOJ_02965	mntS	11069.9	3.41759	0.338745	10.089	6.18086e-24	1.11111e-22	Up in PBS
GNJMADOJ_00462	mreD	952.051	2.57285	0.204754	12.5656	3.26484e-36	1.35358e-34	Up in PBS
GNJMADOJ_00457	msrP	16015.1	4.20663	0.541288	7.77153	7.75454e-15	6.10024e-14	Up in PBS
GNJMADOJ_00456	msrQ	3299.57	2.76105	0.450123	6.13398	8.57054e-10	4.23648e-09	Up in PBS
GNJMADOJ_01438	mutS2	1935.67	2.0383	0.205006	9.94266	2.71478e-23	4.61011e-22	Up in PBS
GNJMADOJ_00067	NA	1556.78	2.08119	0.358346	5.80777	6.33117e-09	2.82874e-08	Up in PBS
GNJMADOJ_00069	NA	206.207	3.54195	0.285243	12.4173	2.10475e-35	8.13956e-34	Up in PBS
GNJMADOJ_00079	NA	94.0474	4.08292	0.544485	7.49868	6.44638e-14	4.70146e-13	Up in PBS
GNJMADOJ_00080	NA	2877.33	2.14414	0.213773	10.03	1.12561e-23	1.98469e-22	Up in PBS
GNJMADOJ_00082	NA	1744.07	2.73251	0.275484	9.91894	3.44394e-23	5.7424e-22	Up in PBS
GNJMADOJ_00089	NA	268.108	3.08014	0.404983	7.6056	2.83576e-14	2.11854e-13	Up in PBS
GNJMADOJ_00249	NA	57.2535	2.09658	0.405188	5.17432	2.28737e-07	8.28855e-07	Up in PBS
GNJMADOJ_00355	NA	9.42108	2.36641	0.725161	3.26329	0.00110126	0.00230574	Up in PBS
GNJMADOJ_00378	NA	910.667	2.65924	0.368537	7.21567	5.36684e-13	3.63209e-12	Up in PBS
GNJMADOJ_00421	NA	2698.4	2.05438	0.436944	4.7017	2.57999e-06	8.17119e-06	Up in PBS
GNJMADOJ_00423	NA	177.601	2.30095	0.401348	5.73306	9.86347e-09	4.30253e-08	Up in PBS
GNJMADOJ_00472	NA	15960.7	2.18612	0.447799	4.88191	1.05062e-06	3.51122e-06	Up in PBS
GNJMADOJ_00473	NA	9058.2	2.0338	0.453189	4.48776	7.19769e-06	2.1384e-05	Up in PBS
GNJMADOJ_00510	NA	3.75182	2.66146	0.934207	2.84889	0.00438715	0.0082306	Up in PBS
GNJMADOJ_00566	NA	1078.43	2.19515	0.204571	10.7305	7.31873e-27	1.58126e-25	Up in PBS
GNJMADOJ_00613	NA	8946.21	2.14984	0.225704	9.52505	1.64965e-21	2.41774e-20	Up in PBS
GNJMADOJ_00641	NA	8.44296	2.12314	0.540081	3.93115	8.45394e-05	0.000215899	Up in PBS
GNJMADOJ_00703	NA	60.8854	2.21589	0.320316	6.91782	4.58653e-12	2.81805e-11	Up in PBS
GNJMADOJ_01109	NA	197.474	2.92281	0.282181	10.358	3.85111e-25	7.35387e-24	Up in PBS
GNJMADOJ_01130	NA	453.644	2.09196	0.290407	7.20353	5.86749e-13	3.93045e-12	Up in PBS
GNJMADOJ_01161	NA	2063.17	2.77818	0.370283	7.50285	6.24443e-14	4.56141e-13	Up in PBS
GNJMADOJ_01177	NA	169262	5.27143	0.895707	5.88521	3.97537e-09	1.81495e-08	Up in PBS
GNJMADOJ_01207	NA	59.3097	2.14355	0.615497	3.48264	0.000496499	0.00110809	Up in PBS
GNJMADOJ_01208	NA	529.512	2.36741	0.273428	8.65827	4.7898e-18	5.17434e-17	Up in PBS
GNJMADOJ_01256	NA	23233	2.2201	0.275529	8.05761	7.78034e-16	6.75568e-15	Up in PBS
GNJMADOJ_01303	NA	5494.96	2.53657	0.247716	10.2398	1.31478e-24	2.44964e-23	Up in PBS
GNJMADOJ_01304	NA	11194.9	3.10692	0.217966	14.2541	4.22504e-46	2.94601e-44	Up in PBS
GNJMADOJ_01328	NA	8425.84	2.27174	0.437132	5.19692	2.02622e-07	7.38297e-07	Up in PBS
GNJMADOJ_01330	NA	1432.87	3.04317	0.369442	8.23721	1.76267e-16	1.62561e-15	Up in PBS
GNJMADOJ_01353	NA	1509.86	2.33218	0.286921	8.1283	4.35339e-16	3.87511e-15	Up in PBS
GNJMADOJ_01354	NA	1331.6	2.27536	0.284931	7.98566	1.39776e-15	1.17596e-14	Up in PBS
GNJMADOJ_01470	NA	6963.34	2.40844	0.246628	9.76548	1.58356e-22	2.51295e-21	Up in PBS
GNJMADOJ_01573	NA	10.1279	2.32987	0.41706	5.58641	2.31812e-08	9.58488e-08	Up in PBS
GNJMADOJ_01602	NA	3.5429	2.32758	0.849012	2.74152	0.00611564	0.0111969	Up in PBS
GNJMADOJ_01677	NA	39.1466	3.04346	0.544002	5.59457	2.21176e-08	9.17809e-08	Up in PBS
GNJMADOJ_01678	NA	591.558	2.15353	0.353401	6.09373	1.10308e-09	5.36049e-09	Up in PBS
GNJMADOJ_01850	NA	2715.95	3.11007	0.272686	11.4053	3.93338e-30	1.08392e-28	Up in PBS
GNJMADOJ_01944	NA	64.1531	4.64	0.476719	9.73319	2.17669e-22	3.39563e-21	Up in PBS
GNJMADOJ_01954	NA	2580.29	2.47369	0.592847	4.17256	3.01198e-05	8.23598e-05	Up in PBS
GNJMADOJ_01966	NA	8.89744	2.57769	1.03197	2.49782	0.012496	0.0214977	Up in PBS
GNJMADOJ_01969	NA	986.895	2.44689	0.384545	6.36308	1.97744e-10	1.03765e-09	Up in PBS
GNJMADOJ_01971	NA	10553.9	2.53431	0.351722	7.20543	5.78622e-13	3.89301e-12	Up in PBS
GNJMADOJ_02020	NA	99.4202	2.3513	0.356471	6.59605	4.22265e-11	2.3873e-10	Up in PBS
GNJMADOJ_02099	NA	14731.5	2.95341	0.316018	9.3457	9.12873e-21	1.2466e-19	Up in PBS
GNJMADOJ_02109	NA	592.574	2.22571	0.261222	8.52038	1.59032e-17	1.64095e-16	Up in PBS
GNJMADOJ_02116	NA	45.3722	2.33087	0.681247	3.42147	0.000622825	0.00136683	Up in PBS
GNJMADOJ_02117	NA	178.882	2.57065	0.989046	2.59912	0.0093462	0.0165349	Up in PBS
GNJMADOJ_02118	NA	110.758	2.20738	0.914328	2.41421	0.0157693	0.0265631	Up in PBS
GNJMADOJ_02223	NA	20588.7	3.94227	0.772317	5.10448	3.31711e-07	1.16707e-06	Up in PBS
GNJMADOJ_02345	NA	27.9255	3.44313	0.712497	4.83249	1.34836e-06	4.4291e-06	Up in PBS
GNJMADOJ_02386	NA	71.8363	2.25734	0.377556	5.97882	2.24754e-09	1.05423e-08	Up in PBS
GNJMADOJ_02456	NA	22631.2	2.29833	0.659822	3.48326	0.000495341	0.00110605	Up in PBS
GNJMADOJ_02495	NA	4524.59	2.90426	0.172764	16.8106	2.04109e-63	3.239e-61	Up in PBS
GNJMADOJ_02524	NA	1908.24	2.16637	0.345347	6.27303	3.54092e-10	1.81261e-09	Up in PBS
GNJMADOJ_02531	NA	39908.9	2.05571	0.29095	7.0655	1.60041e-12	1.03152e-11	Up in PBS
GNJMADOJ_02537	NA	125535	5.20147	0.564698	9.21107	3.22876e-20	4.25752e-19	Up in PBS
GNJMADOJ_02578	NA	135.721	2.88203	0.328426	8.77528	1.70478e-18	1.91819e-17	Up in PBS
GNJMADOJ_02588	NA	256.233	2.21251	0.205584	10.762	5.2006e-27	1.14513e-25	Up in PBS
GNJMADOJ_02612	NA	68.822	2.71786	0.46646	5.82656	5.65812e-09	2.54284e-08	Up in PBS
GNJMADOJ_02698	NA	5212.43	3.48321	0.336186	10.3609	3.73291e-25	7.15785e-24	Up in PBS
GNJMADOJ_02735	NA	28.3116	2.25328	0.416938	5.40435	6.5044e-08	2.54968e-07	Up in PBS
GNJMADOJ_02741	NA	668.488	2.25074	0.281114	8.00652	1.18003e-15	1.00565e-14	Up in PBS
GNJMADOJ_02743	NA	83.2068	2.41579	0.403007	5.99441	2.04223e-09	9.62944e-09	Up in PBS
GNJMADOJ_02772	NA	495.554	2.76558	0.33939	8.14867	3.6796e-16	3.30733e-15	Up in PBS
GNJMADOJ_02789	NA	409044	5.7377	0.92651	6.19281	5.90994e-10	2.97566e-09	Up in PBS
GNJMADOJ_02880	NA	2455.59	2.40391	0.302254	7.95328	1.81641e-15	1.50074e-14	Up in PBS
GNJMADOJ_02898	NA	1695.14	2.84654	0.433801	6.56185	5.31443e-11	2.96089e-10	Up in PBS
GNJMADOJ_02900	NA	152.041	2.50241	0.26033	9.61244	7.08472e-22	1.06898e-20	Up in PBS
GNJMADOJ_02906	NA	3194.72	2.59648	0.489848	5.30059	1.15426e-07	4.35031e-07	Up in PBS
GNJMADOJ_02948	NA	238713	2.26333	0.466967	4.84688	1.25416e-06	4.14333e-06	Up in PBS
GNJMADOJ_02987	NA	5141.93	2.25534	0.244842	9.21141	3.21863e-20	4.25636e-19	Up in PBS
GNJMADOJ_02992	NA	2674.43	2.19699	0.420278	5.22746	1.71859e-07	6.32209e-07	Up in PBS
GNJMADOJ_03051	NA	150715	3.23727	0.657416	4.92424	8.4691e-07	2.87213e-06	Up in PBS
GNJMADOJ_03060	NA	8632.1	2.46866	0.400199	6.16858	6.89054e-10	3.43929e-09	Up in PBS
GNJMADOJ_03122	NA	88.996	2.14045	0.300438	7.12445	1.04497e-12	6.82122e-12	Up in PBS
GNJMADOJ_03186	NA	3822.2	2.79589	0.550032	5.08313	3.71264e-07	1.30027e-06	Up in PBS
GNJMADOJ_03204	NA	8.01165	2.29795	0.702103	3.27296	0.00106428	0.00223644	Up in PBS
GNJMADOJ_03205	NA	19.8611	2.75721	0.570141	4.83601	1.3247e-06	4.35447e-06	Up in PBS
GNJMADOJ_03455	NA	1087.1	2.30389	0.484666	4.75356	1.99865e-06	6.42753e-06	Up in PBS
GNJMADOJ_03509	NA	83.6768	2.26842	0.44928	5.04901	4.44096e-07	1.5436e-06	Up in PBS
GNJMADOJ_03518	NA	12.0823	2.36481	0.553179	4.27494	1.91185e-05	5.40769e-05	Up in PBS
GNJMADOJ_03551	NA	48.3525	3.20555	0.58947	5.43802	5.38764e-08	2.12641e-07	Up in PBS
GNJMADOJ_03648	NA	3887.07	2.13236	0.176471	12.0833	1.29379e-33	4.34599e-32	Up in PBS
GNJMADOJ_03649	NA	900.823	2.01773	0.236358	8.53679	1.38004e-17	1.43362e-16	Up in PBS
GNJMADOJ_03768	NA	2307.06	3.18114	0.340805	9.3342	1.01752e-20	1.37724e-19	Up in PBS
GNJMADOJ_03792	NA	398.507	2.37392	0.221529	10.7161	8.5549e-27	1.83115e-25	Up in PBS
GNJMADOJ_03847	NA	20.8912	2.03343	0.367513	5.53294	3.14908e-08	1.27571e-07	Up in PBS
GNJMADOJ_03848	NA	13.5694	2.26605	0.570738	3.97038	7.17575e-05	0.000185313	Up in PBS
GNJMADOJ_03849	NA	2506.94	5.76517	0.468413	12.3079	8.21692e-35	3.04954e-33	Up in PBS
GNJMADOJ_03880	NA	20.5646	2.74361	0.530751	5.1693	2.34972e-07	8.48775e-07	Up in PBS
GNJMADOJ_03952	NA	919.199	2.73877	0.25005	10.9529	6.43576e-28	1.51884e-26	Up in PBS
GNJMADOJ_03998	NA	104.92	2.45384	0.33865	7.24594	4.29461e-13	2.93231e-12	Up in PBS
GNJMADOJ_04046	NA	10058.3	6.29035	0.416418	15.1058	1.48218e-51	1.42104e-49	Up in PBS
GNJMADOJ_04083	NA	1263.18	2.14227	0.246158	8.70285	3.23659e-18	3.54638e-17	Up in PBS
GNJMADOJ_04084	NA	6594.19	3.59488	0.277875	12.9371	2.78009e-38	1.30551e-36	Up in PBS
GNJMADOJ_04126	NA	64.6967	2.20243	0.558274	3.94506	7.97795e-05	0.00020431	Up in PBS
GNJMADOJ_04157	NA	4003.88	2.93963	0.310346	9.4721	2.74269e-21	3.94433e-20	Up in PBS
GNJMADOJ_04206	NA	10.8541	3.91273	1.11725	3.5021	0.000461604	0.00103827	Up in PBS
GNJMADOJ_04292	NA	71.3267	3.23824	0.384037	8.4321	3.3951e-17	3.37457e-16	Up in PBS
GNJMADOJ_04305	NA	35.2743	2.84176	0.367609	7.73039	1.07217e-14	8.34879e-14	Up in PBS
GNJMADOJ_04316	NA	431.481	2.91408	0.876662	3.32407	0.000887151	0.00188925	Up in PBS
GNJMADOJ_04395	NA	178.526	4.09298	0.378443	10.8153	2.91272e-27	6.54515e-26	Up in PBS
GNJMADOJ_04396	NA	32.64	3.44286	0.475952	7.23363	4.70248e-13	3.2013e-12	Up in PBS
GNJMADOJ_04443	NA	690.635	2.63497	0.393783	6.69142	2.21014e-11	1.27457e-10	Up in PBS
GNJMADOJ_04512	NA	82.401	2.05486	0.360078	5.70671	1.15178e-08	4.97701e-08	Up in PBS
GNJMADOJ_03054	nadA	1247.57	2.00232	0.349856	5.72329	1.04484e-08	4.52763e-08	Up in PBS
GNJMADOJ_02493	narX	2200.84	2.18295	0.174032	12.5434	4.32087e-36	1.77542e-34	Up in PBS
GNJMADOJ_00324	nfuA	17825.6	2.11256	0.37355	5.65535	1.55525e-08	6.62096e-08	Up in PBS
GNJMADOJ_02366	nifJ	47720.3	2.46791	0.308403	8.00225	1.22171e-15	1.03924e-14	Up in PBS
GNJMADOJ_03564	nlpE	2878.28	2.46166	0.31202	7.88944	3.03546e-15	2.44217e-14	Up in PBS
GNJMADOJ_01127	nrdE	3775.01	3.9341	0.422459	9.31237	1.25009e-20	1.68215e-19	Up in PBS
GNJMADOJ_01126	nrdF	837	3.09052	0.488587	6.32542	2.52551e-10	1.31326e-09	Up in PBS
GNJMADOJ_01129	nrdH	445.686	5.27452	0.439859	11.9914	3.9431e-33	1.29615e-31	Up in PBS
GNJMADOJ_01128	nrdI	1099.71	5.4041	0.375941	14.3748	7.44425e-47	5.35288e-45	Up in PBS
GNJMADOJ_01402	nupC	11634.5	3.26282	0.234636	13.9059	5.83347e-44	3.72856e-42	Up in PBS
GNJMADOJ_00534	obg	9713.12	2.7439	0.244035	11.2439	2.48255e-29	6.64225e-28	Up in PBS
GNJMADOJ_02240	ompC_2	1151.67	4.30078	0.46227	9.30361	1.35756e-20	1.82142e-19	Up in PBS
GNJMADOJ_02708	ompN_2	536.994	2.02891	0.254309	7.97814	1.48553e-15	1.24752e-14	Up in PBS
GNJMADOJ_02967	ompX	84004	2.41095	0.296235	8.13865	3.99706e-16	3.56482e-15	Up in PBS
GNJMADOJ_02432	osmB	1078.31	2.0965	0.400876	5.22981	1.69689e-07	6.24726e-07	Up in PBS
GNJMADOJ_02645	otsB	25575.3	2.89623	0.37667	7.68904	1.48247e-14	1.14277e-13	Up in PBS
GNJMADOJ_01158	pfeA	1951.16	2.07693	0.300513	6.91128	4.80298e-12	2.93927e-11	Up in PBS
GNJMADOJ_04158	phnO	910.852	2.16668	0.205993	10.5182	7.11946e-26	1.42451e-24	Up in PBS
GNJMADOJ_02224	pncC_3	1307.99	2.72577	0.303499	8.98114	2.67984e-19	3.21162e-18	Up in PBS
GNJMADOJ_00727	por_1	3841.59	3.20785	0.515152	6.227	4.75456e-10	2.40974e-09	Up in PBS
GNJMADOJ_02930	potA_2	1851.26	2.60719	0.325047	8.02096	1.04925e-15	8.97521e-15	Up in PBS
GNJMADOJ_02931	potF	5161.74	2.86293	0.297834	9.61251	7.08011e-22	1.06898e-20	Up in PBS
GNJMADOJ_02929	potH	890.147	2.06661	0.443504	4.65973	3.16619e-06	9.88521e-06	Up in PBS
GNJMADOJ_02911	poxB	17006	2.29255	0.402587	5.69454	1.23707e-08	5.32054e-08	Up in PBS
GNJMADOJ_01174	prsE_1	795.639	2.20837	0.404616	5.45795	4.81675e-08	1.90763e-07	Up in PBS
GNJMADOJ_00062	ptsH_1	219.7	2.64184	0.318337	8.29888	1.05097e-16	9.9929e-16	Up in PBS
GNJMADOJ_01182	recN	6333.08	2.9121	0.319484	9.11501	7.86613e-20	9.91786e-19	Up in PBS
GNJMADOJ_03454	rhaR_6	3141.41	2.40849	0.271962	8.85597	8.29626e-19	9.66566e-18	Up in PBS
GNJMADOJ_02739	rhsD_5	7226.34	2.34376	0.281954	8.31255	9.3671e-17	8.92493e-16	Up in PBS
GNJMADOJ_03510	rhsIC	664.943	2.12677	0.462154	4.60187	4.18723e-06	1.28808e-05	Up in PBS
GNJMADOJ_01229	rnc	3451.34	2.17276	0.168038	12.9302	3.04057e-38	1.41341e-36	Up in PBS
GNJMADOJ_03353	rpmE2	124.974	2.04104	0.437561	4.66458	3.0925e-06	9.68802e-06	Up in PBS
GNJMADOJ_00277	rpoH	66791	2.84775	0.345398	8.24486	1.65359e-16	1.53423e-15	Up in PBS
GNJMADOJ_00387	rpsG	19019.1	2.15466	0.201218	10.7081	9.32754e-27	1.98728e-25	Up in PBS
GNJMADOJ_01545	rspA_1	480.518	2.8077	0.359192	7.81671	5.42221e-15	4.29484e-14	Up in PBS
GNJMADOJ_02788	rutR	3025.27	3.67352	0.253057	14.5166	9.51679e-48	7.17971e-46	Up in PBS
GNJMADOJ_03363	sbnA	1300.47	3.61186	0.452009	7.99068	1.34201e-15	1.13528e-14	Up in PBS
GNJMADOJ_00543	secG	12972.9	2.39855	0.296376	8.09293	5.82481e-16	5.15495e-15	Up in PBS
GNJMADOJ_03780	sfmC_2	167.176	2.31015	0.286557	8.06174	7.52169e-16	6.55584e-15	Up in PBS
GNJMADOJ_03612	sfsA	8450.06	3.04634	0.221951	13.7253	7.1632e-43	4.33751e-41	Up in PBS
GNJMADOJ_01437	sixA	13882.7	2.0957	0.18767	11.1669	5.9199e-29	1.54792e-27	Up in PBS
GNJMADOJ_00987	sopD	167.256	2.07818	0.275721	7.53726	4.79933e-14	3.54519e-13	Up in PBS
GNJMADOJ_04180	soxR	883.475	3.87847	0.360975	10.7444	6.29503e-27	1.3665e-25	Up in PBS
GNJMADOJ_04181	soxS	346.662	2.86488	0.258484	11.0834	1.50974e-28	3.79663e-27	Up in PBS
GNJMADOJ_02129	spaP_2	588.013	2.03086	0.481812	4.21505	2.49726e-05	6.92312e-05	Up in PBS
GNJMADOJ_00840	speA	22734.1	2.37343	0.275021	8.62999	6.13562e-18	6.58185e-17	Up in PBS
GNJMADOJ_01101	srlA	195.964	2.69565	0.564998	4.77108	1.83238e-06	5.91347e-06	Up in PBS
GNJMADOJ_01099	srlB	218.391	3.24528	0.493268	6.57913	4.73204e-11	2.65896e-10	Up in PBS
GNJMADOJ_01098	srlD	648.592	2.10213	0.332463	6.32291	2.56679e-10	1.33322e-09	Up in PBS
GNJMADOJ_01100	srlE	642.375	2.75305	0.474836	5.7979	6.71497e-09	2.98862e-08	Up in PBS
GNJMADOJ_04190	ssb	8542.75	2.26693	0.228647	9.91453	3.59952e-23	5.97564e-22	Up in PBS
GNJMADOJ_02107	sseA_2	273.245	2.18289	0.3759	5.80711	6.3562e-09	2.83717e-08	Up in PBS
GNJMADOJ_02108	sseB	779.305	2.4742	0.323949	7.63761	2.21292e-14	1.66675e-13	Up in PBS
GNJMADOJ_02079	sufA	6614.14	3.85851	0.42161	9.15183	5.59765e-20	7.21579e-19	Up in PBS
GNJMADOJ_02080	sufB	22814.5	3.50519	0.424095	8.26512	1.39554e-16	1.308e-15	Up in PBS
GNJMADOJ_02081	sufC	5490.17	3.0379	0.476956	6.36935	1.8983e-10	9.98398e-10	Up in PBS
GNJMADOJ_02082	sufD	13108.3	2.78428	0.474961	5.86213	4.56954e-09	2.06979e-08	Up in PBS
GNJMADOJ_02084	sufE	1992.27	2.20396	0.41252	5.34268	9.15844e-08	3.51226e-07	Up in PBS
GNJMADOJ_02083	sufS	11075.6	2.70185	0.482088	5.60448	2.08881e-08	8.70716e-08	Up in PBS
GNJMADOJ_03315	tesA	3876.7	2.07277	0.330439	6.27277	3.54683e-10	1.81361e-09	Up in PBS
GNJMADOJ_00808	traC_1	974.604	2.30289	0.287106	8.02106	1.04836e-15	8.97521e-15	Up in PBS
GNJMADOJ_02451	trpE	685.217	2.18077	0.30468	7.15759	8.21086e-13	5.38267e-12	Up in PBS
GNJMADOJ_02452	trpGD	758.785	2.16879	0.283174	7.65886	1.87596e-14	1.42933e-13	Up in PBS
GNJMADOJ_00385	tusB	2061.97	2.61814	0.298191	8.78007	1.63369e-18	1.84723e-17	Up in PBS
GNJMADOJ_00726	uxaC	5703.74	2.61574	0.465602	5.61797	1.93216e-08	8.09819e-08	Up in PBS
GNJMADOJ_00728	uxuA	6737.73	3.81627	0.555924	6.86474	6.66141e-12	3.99164e-11	Up in PBS
GNJMADOJ_02746	vgrG1_1	1302.12	3.35916	0.290808	11.5511	7.28555e-31	2.09551e-29	Up in PBS
GNJMADOJ_03169	ybeM	1569.02	2.10767	0.273832	7.69695	1.39351e-14	1.076e-13	Up in PBS
GNJMADOJ_02988	ybhF	5105.05	2.35455	0.209826	11.2214	3.2009e-29	8.51476e-28	Up in PBS
GNJMADOJ_02989	ybhS	1486.7	2.17062	0.221441	9.80224	1.10111e-22	1.76562e-21	Up in PBS
GNJMADOJ_02975	ybiI	1184.57	2.01201	0.188838	10.6547	1.65766e-26	3.43629e-25	Up in PBS
GNJMADOJ_02960	ybiU	3319.95	2.48352	0.170734	14.5461	6.17878e-48	4.73913e-46	Up in PBS
GNJMADOJ_02899	ycaC_2	9937.5	2.30012	0.526204	4.37116	1.23591e-05	3.55923e-05	Up in PBS
GNJMADOJ_02822	yccA	56327.4	2.24533	0.435901	5.15102	2.5908e-07	9.31475e-07	Up in PBS
GNJMADOJ_02458	yciE	69500.6	2.80052	0.744718	3.76051	0.000169565	0.000413097	Up in PBS
GNJMADOJ_02457	yciF	31497	2.39788	0.704686	3.40277	0.000667068	0.0014561	Up in PBS
GNJMADOJ_02433	yciH	580.622	2.19834	0.230785	9.52549	1.64269e-21	2.41523e-20	Up in PBS
GNJMADOJ_02535	yeaR_2	800.977	2.88841	0.168185	17.174	4.15988e-66	8.32338e-64	Up in PBS
GNJMADOJ_02577	yebV	5214.89	2.15918	0.472385	4.5708	4.8587e-06	1.48078e-05	Up in PBS
GNJMADOJ_02699	yedP	5615.67	2.51829	0.26701	9.43146	4.04426e-21	5.70911e-20	Up in PBS
GNJMADOJ_01471	yfcG_1	8204.27	3.28182	0.321187	10.2178	1.6507e-24	3.0386e-23	Up in PBS
GNJMADOJ_04179	yfcG_2	12072.4	2.43901	0.329909	7.39298	1.43576e-13	1.02123e-12	Up in PBS
GNJMADOJ_01407	yfeO	8807.43	2.87562	0.260887	11.0224	2.97859e-28	7.25263e-27	Up in PBS
GNJMADOJ_01752	yhaJ_2	11300.8	3.16575	0.274344	11.5393	8.35703e-31	2.38876e-29	Up in PBS
GNJMADOJ_00608	yhaK	1794.12	2.59395	0.461891	5.61594	1.95502e-08	8.17166e-08	Up in PBS
GNJMADOJ_00533	yhbE	4305.93	2.71605	0.248799	10.9166	9.59729e-28	2.23064e-26	Up in PBS
GNJMADOJ_00463	yhdE	788.589	2.34322	0.229467	10.2116	1.76016e-24	3.22719e-23	Up in PBS
GNJMADOJ_00292	yhhA	57189.6	2.04097	0.478967	4.2612	2.03334e-05	5.73373e-05	Up in PBS
GNJMADOJ_00301	yhhW	1284.62	2.66229	0.287329	9.26566	1.93876e-20	2.58613e-19	Up in PBS
GNJMADOJ_01965	yhjQ	5570.74	2.21709	0.583732	3.79813	0.000145793	0.0003586	Up in PBS
GNJMADOJ_03352	ykgO	100.043	2.30635	0.481265	4.79226	1.64911e-06	5.3672e-06	Up in PBS
GNJMADOJ_02085	ynhG	23792	2.12463	0.377418	5.62938	1.80855e-08	7.60783e-08	Up in PBS
GNJMADOJ_01639	yohC	28218.6	4.78857	0.483013	9.91395	3.62045e-23	5.97564e-22	Up in PBS
GNJMADOJ_01638	yohD	2395.44	2.55608	0.271437	9.41685	4.64815e-21	6.50176e-20	Up in PBS
GNJMADOJ_01637	yohF	4124.79	2.78102	0.276035	10.0749	7.13447e-24	1.27754e-22	Up in PBS
GNJMADOJ_01068	yopJ	2193.48	2.02105	0.288172	7.01336	2.32665e-12	1.48711e-11	Up in PBS
GNJMADOJ_00616	yqjC	38633.4	2.27763	0.363903	6.2589	3.87715e-10	1.97593e-09	Up in PBS
GNJMADOJ_00611	yqjG	6573.84	2.01333	0.248886	8.08937	5.99741e-16	5.28385e-15	Up in PBS
GNJMADOJ_00339	yrfG	3853.18	2.03292	0.155569	13.0677	5.03869e-39	2.49334e-37	Up in PBS
GNJMADOJ_00376	ywrO	1153.99	2.29323	0.300804	7.62367	2.46558e-14	1.85402e-13	Up in PBS
GNJMADOJ_00865	zapA	40431.9	2.40239	0.325236	7.38662	1.50607e-13	1.06466e-12	Up in PBS

## Sheet: S Table 6. Metadata File 
S.N	Metadata	Sample_ID	Replicate	Treatment	SampleNumber
1	PBS_Only_1	P₀1	R1	PBS	CountS1
2	PBS_Only_2	P₀2	R2	PBS	CountS2
3	PBS_Only_3	P₀3	R3	PBS	CountS3
4	PBS_Only_4	P₀4	R4	PBS	CountS4
5	BHI_Only_1	B₀1	R1	BHI	CountS5
6	BHI_Only_2	B₀3	R2	BHI	CountS6
7	BHI_Only_3	B₀4	R3	BHI	CountS7
8	BHI_Only_4	B₀7	R4	BHI	CountS8
9	PBS_Litter_1	P+L 1a	R1	PBS_Litter	CountS9
10	PBS_Litter_2	P+L 2a	R2	PBS_Litter	CountS10
11	PBS_Litter_3	P+L 3b	R3	PBS_Litter	CountS11
12	PBS_Litter_4	P+L 4a	R4	PBS_Litter	CountS12
13	BHI_Litter_1	B+L 1b	R1	BHI_Litter	CountS13
14	BHI_Litter_2	B+L 2b	R2	BHI_Litter	CountS14
15	BHI_Litter_3	B+L 3a	R3	BHI_Litter	CountS15
16	BHI_Litter_4	B+L 4a	R4	BHI_Litter	CountS16
